# Supplementary material for: Evolving better solvate electrolytes for lithium secondary batteries
Source: Chem Sci. 2024 Apr 11;15(19):7342–58. doi: 10.1039/d4sc01492h (PMC11095511; doi:10.1039/d4sc01492h)
Supplement: SC-015-D4SC01492H-s001 [file SC-015-D4SC01492H-s001.zip]

Archive with 73 entries (73 files):
- anion_structures/5cPFSI.xyz
- anion_structures/6cPFSI.xyz
- anion_structures/BF4.xyz
- anion_structures/CHTf2.xyz
- anion_structures/CMs3.xyz
- anion_structures/CTf3.xyz
- anion_structures/DFTFSI.xyz
- anion_structures/FSI.xyz
- anion_structures/FTA.xyz
- anion_structures/MsCC2N2.xyz
- anion_structures/MsNCN.xyz
- anion_structures/NMs2.xyz
- anion_structures/NMsTFA.xyz
- anion_structures/NPf2.xyz
- anion_structures/NPfFs.xyz
- anion_structures/NSO2CNSO2CN.xyz
- anion_structures/NTf2.xyz
- anion_structures/NTf3O1.xyz
- anion_structures/NTf5.xyz
- anion_structures/NTfAc.xyz
- anion_structures/NTfMe.xyz
- anion_structures/NTfMs.xyz
- anion_structures/NTfTFA.xyz
- anion_structures/OAc.xyz
- anion_structures/OTf.xyz
- anion_structures/PO2CF32.xyz
- anion_structures/PO2F2.xyz
- anion_structures/TFA.xyz
- anion_structures/TfCC2N2.xyz
- anion_structures/TfNCN.xyz
- Lithium_complexes/Li5cPFSI.xyz
- Lithium_complexes/Li6cPFSI.xyz
- Lithium_complexes/LiBF4.xyz
- Lithium_complexes/LiCHTf2.xyz
- Lithium_complexes/LiCMs3.xyz
- Lithium_complexes/LiCTf3.xyz
- Lithium_complexes/LiDFTFSI.xyz
- Lithium_complexes/LiFSI.xyz
- Lithium_complexes/LiFTA.xyz
- Lithium_complexes/LiMsCC2N2.xyz
- Lithium_complexes/LiMsNCN.xyz
- Lithium_complexes/LiNMs2.xyz
- Lithium_complexes/LiNMsTFA.xyz
- Lithium_complexes/LiNPf2.xyz
- Lithium_complexes/LiNPfFs.xyz
- Lithium_complexes/LiNSO2CNSO2CN.xyz
- Lithium_complexes/LiNTf2.xyz
- Lithium_complexes/LiNTf3O1.xyz
- Lithium_complexes/LiNTf5.xyz
- Lithium_complexes/LiNTfAc.xyz
- Lithium_complexes/LiNTfMe.xyz
- Lithium_complexes/LiNTfMs.xyz
- Lithium_complexes/LiNTfTFA.xyz
- Lithium_complexes/LiOAc.xyz
- Lithium_complexes/LiOTf.xyz
- Lithium_complexes/LiPO2CF32.xyz
- Lithium_complexes/LiPO2F2.xyz
- Lithium_complexes/LiTFA.xyz
- Lithium_complexes/LiTfCC2N2.xyz
- Lithium_complexes/LiTfNCN.xyz
- MP2RESULTS_ENERGIES_MsCC2N2-scan
- MP2RESULTS_ENERGIES_MsNCN-scan
- MP2RESULTS_ENERGIES_TfCC2N2-scan
- MP2RESULTS_ENERGIES_TfNCN-scan
- Onsager_Method_A.xlsx
- Onsager_Method_B.xlsx
- prealpha/dihedral.inp
- prealpha/general.inp
- prealpha/molecular.inp
- prealpha/speciation.inp
- prealpha/speciation_statistics.dat
- sigmasurfacearea.dat
- sigmasurfacepercentage.dat
