# Supplementary material for: Evolving better solvate electrolytes for lithium secondary batteries
Source: Chem Sci. 2024 Apr 11;15(19):7342–58. doi: 10.1039/d4sc01492h (PMC11095511; doi:10.1039/d4sc01492h)
Supplement: SC-015-D4SC01492H-s001 [file SC-015-D4SC01492H-s001.zip › anion_structures/5cPFSI.xyz]

 N         1.868161161499      0.065961724472     -0.478337086841
 C        -0.660895776945      0.726043605311     -0.445273519606
 C        -0.670727658778     -0.797969314416     -0.167144077579
 S         1.169156994062     -1.368356788845     -0.167403215174
 S         1.046878072695      1.336055392402      0.093758384477
 O         1.389816632017      2.529306830641     -0.675959493665
 O         0.949200280096      1.453770409921      1.551484855875
 O         1.412808448775     -1.919764233937      1.166129747022
 O         1.352162958480     -2.254042574705     -1.317068406545
 F        -1.371000399620     -1.466108320106     -1.109815068544
 F        -1.233557854259     -1.049927081455      1.029547979023
 F        -0.816263648077      0.946776304784     -1.769095993477
 F        -1.660959209943      1.362754045933      0.205085895034
