# Supplementary material for: Evolving better solvate electrolytes for lithium secondary batteries
Source: Chem Sci. 2024 Apr 11;15(19):7342–58. doi: 10.1039/d4sc01492h (PMC11095511; doi:10.1039/d4sc01492h)
Supplement: SC-015-D4SC01492H-s001 [file SC-015-D4SC01492H-s001.zip › anion_structures/6cPFSI.xyz]

 N         1.620830043000     -0.000000004000     -0.671228384000
 C        -0.707068559000      1.312396171000     -0.194582681000
 C        -0.707068559000     -1.312396170000     -0.194582681000
 C        -1.327576262000      0.000000001000      0.358061615000
 S         1.179036022000     -1.404701987000     -0.006856862000
 S         1.179036025000      1.404701985000     -0.006856871000
 O         1.594716244000      2.478839588000     -0.902147693000
 O         1.398180956000      1.553840677000      1.429566089000
 O         1.398180947000     -1.553840670000      1.429566100000
 O         1.594716244000     -2.478839598000     -0.902147674000
 F        -1.020183294000     -1.418897224000     -1.505115173000
 F        -1.276285415000     -2.355701433000      0.455342959000
 F        -2.659827243000      0.000000001000      0.045871931000
 F        -1.229860852000      0.000000001000      1.703051026000
 F        -1.020183301000      1.418897229000     -1.505115171000
 F        -1.276285408000      2.355701433000      0.455342966000
