# Supplementary material for: Evolving better solvate electrolytes for lithium secondary batteries
Source: Chem Sci. 2024 Apr 11;15(19):7342–58. doi: 10.1039/d4sc01492h (PMC11095511; doi:10.1039/d4sc01492h)
Supplement: SC-015-D4SC01492H-s001 [file SC-015-D4SC01492H-s001.zip › anion_structures/BF4.xyz]

 B        -2.996098544483      0.299626937782      0.000000985443
 F        -1.579228700550      0.299625937335     -0.000001419070
 F        -3.468387262794      1.628220384550     -0.138942588249
 F        -3.468394177281     -0.244336244559      1.220065391369
 F        -3.468391314891     -0.484997015108     -1.081122369492
