# Supplementary material for: Evolving better solvate electrolytes for lithium secondary batteries
Source: Chem Sci. 2024 Apr 11;15(19):7342–58. doi: 10.1039/d4sc01492h (PMC11095511; doi:10.1039/d4sc01492h)
Supplement: SC-015-D4SC01492H-s001 [file SC-015-D4SC01492H-s001.zip › anion_structures/CHTf2.xyz]

 C        -0.099159000000     -0.000055000000     -0.000062000000
 S         0.657221000000     -0.092963000000      1.501223000000
 S         0.658146000000      0.092936000000     -1.500876000000
 C         0.969006000000      1.696864000000      2.052712000000
 C         0.970419000000     -1.696858000000     -2.052193000000
 F         1.505138000000     -1.720320000000     -3.289001000000
 F         1.502965000000      1.720385000000      3.289847000000
 O         2.006512000000      0.658505000000     -1.463285000000
 O        -0.321752000000      0.548562000000     -2.497157000000
 O        -0.323258000000     -0.548658000000      2.496899000000
 O         2.005657000000     -0.658419000000      1.464477000000
 F        -0.184424000000      2.391678000000      2.093061000000
 F        -0.182928000000     -2.391767000000     -2.093257000000
 F         1.806572000000      2.333586000000      1.227783000000
 F         1.807534000000     -2.333521000000     -1.226760000000
 H        -1.176451000000     -0.000096000000     -0.000397000000
