# Supplementary material for: Evolving better solvate electrolytes for lithium secondary batteries
Source: Chem Sci. 2024 Apr 11;15(19):7342–58. doi: 10.1039/d4sc01492h (PMC11095511; doi:10.1039/d4sc01492h)
Supplement: SC-015-D4SC01492H-s001 [file SC-015-D4SC01492H-s001.zip › anion_structures/CMs3.xyz]

 C        -0.274030704490     -0.945737288111     -0.166408920416
 S         0.706382460275      0.424517663680      0.266520259540
 S         0.509059323397     -2.448791381124     -0.592921493018
 C         1.378291181697      1.052731919096     -1.287437128969
 C        -0.283422224957     -3.010283139187     -2.120666513124
 H         0.278706389083     -3.895715805267     -2.419958939262
 H         2.004723781894      1.911571999563     -1.044914318809
 O         0.313345747080     -3.524658884268      0.392342838807
 O         1.896627961600     -2.102572646789     -0.976080971838
 O        -0.208532164002      1.460793545896      0.792008692636
 O         1.854985888829      0.050762086070      1.102272797229
 H         0.533842635609      1.339588075761     -1.911957837743
 H        -0.184435284010     -2.216495556426     -2.858878431062
 H         1.960955141485      0.245200421369     -1.727161335514
 H        -1.324663380057     -3.233847321171     -1.910178063433
 S        -2.004051665463     -0.814673793267     -0.103223735881
 O        -2.556910140869     -2.146624383834     -0.440365628079
 H        -1.981036107649      0.435123109980      1.910504420717
 H        -2.058128697847     -1.342711151417      2.204614894843
 C        -2.440992667200     -0.506911650273      1.621589215318
 H        -3.529754702167     -0.459161965360      1.661616195120
 O        -2.502776671744      0.332937803216     -0.880968284624
