# Supplementary material for: Evolving better solvate electrolytes for lithium secondary batteries
Source: Chem Sci. 2024 Apr 11;15(19):7342–58. doi: 10.1039/d4sc01492h (PMC11095511; doi:10.1039/d4sc01492h)
Supplement: SC-015-D4SC01492H-s001 [file SC-015-D4SC01492H-s001.zip › anion_structures/CTf3.xyz]

 C        -0.314926517836     -0.781768336251      0.012656849920
 S         0.781367933874      0.541944159956      0.268073233225
 S         0.262888420141     -2.392448982724     -0.361427856276
 C         1.186045524728      1.180779451422     -1.470145228445
 C        -0.311137166328     -2.733553018341     -2.172611966263
 F         0.701014456382     -3.339934609458     -2.814679986571
 F         2.016187112458      2.231825964507     -1.367243799723
 O        -0.401589640230     -3.417946368673      0.432313098119
 O         1.715718296813     -2.364997461787     -0.469728093908
 O         0.063108659390      1.644089436666      0.896419743403
 O         2.065598751021      0.106040947087      0.794970173907
 F         0.081026643450      1.573668123568     -2.106435649352
 F        -0.592045081044     -1.596697291449     -2.818641383276
 F         1.788012017587      0.236932083026     -2.201714851380
 F        -1.366900371523     -3.538836241397     -2.217974974931
 S        -2.029444393140     -0.524771107055      0.059176797633
 O        -2.672929995274     -1.683595183575     -0.557406984941
 F        -1.939495539320      0.299235347772      2.618007193468
 F        -2.170404208124     -1.844680562094      2.388507473982
 C        -2.514482940164     -0.657544538941      1.888409570117
 F        -3.848925264310     -0.523432462915      1.984703120701
 O        -2.419391960550      0.825162104656     -0.320282613408
