# Supplementary material for: Evolving better solvate electrolytes for lithium secondary batteries
Source: Chem Sci. 2024 Apr 11;15(19):7342–58. doi: 10.1039/d4sc01492h (PMC11095511; doi:10.1039/d4sc01492h)
Supplement: SC-015-D4SC01492H-s001 [file SC-015-D4SC01492H-s001.zip › anion_structures/DFTFSI.xyz]

 N        -0.122322771566     -0.009406313418      0.001483771752
 S         0.622230077513     -0.186163978615      1.414007423450
 S         0.610730345913      0.150361523566     -1.426500318951
 C         0.725027462809      1.598037676478      2.030205991440
 C         0.741384437444     -1.590325491675     -2.081291414515
 H         1.268830820888     -1.546268528632     -3.036742884180
 F         1.325850698739      1.632215504691      3.235945261537
 O         2.001456650546      0.615639077711     -1.414466156434
 O        -0.325164904772      0.792726388402     -2.352643611006
 O        -0.307757394501     -0.810637474740      2.352214731163
 O         2.012673699313     -0.635159096405      1.392767845809
 F        -0.494636264551      2.140885438348      2.165443333828
 F        -0.487715254446     -2.138180730207     -2.263374468708
 F         1.433012648195      2.366233989804      1.193271283976
 F         1.424536748475     -2.378517985307     -1.217107789160
