# Supplementary material for: Evolving better solvate electrolytes for lithium secondary batteries
Source: Chem Sci. 2024 Apr 11;15(19):7342–58. doi: 10.1039/d4sc01492h (PMC11095511; doi:10.1039/d4sc01492h)
Supplement: SC-015-D4SC01492H-s001 [file SC-015-D4SC01492H-s001.zip › anion_structures/FSI.xyz]

 F         0.337491000000     -0.043250000000     -0.121495000000
 S         1.590708000000     -0.196000000000      0.970726000000
 N         2.771384000000     -0.788218000000      0.063436000000
 S         3.605789000000      0.114975000000     -0.964144000000
 F         4.628323000000      0.962424000000      0.047342000000
 O         1.768662000000      1.153516000000      1.476066000000
 O         2.874316000000      1.157965000000     -1.660804000000
 O         1.133310000000     -1.244086000000      1.861645000000
 O         4.505108000000     -0.749843000000     -1.702217000000
