# Supplementary material for: Evolving better solvate electrolytes for lithium secondary batteries
Source: Chem Sci. 2024 Apr 11;15(19):7342–58. doi: 10.1039/d4sc01492h (PMC11095511; doi:10.1039/d4sc01492h)
Supplement: SC-015-D4SC01492H-s001 [file SC-015-D4SC01492H-s001.zip › anion_structures/FTA.xyz]

 N        -0.192696521892      0.053852959851     -0.027245890782
 S         0.554693605285     -0.189230673850      1.380956265829
 S         0.570722621011      0.187265768365     -1.428010857422
 C         0.782237711032      1.570296150968      2.036948764516
 F         0.977406635407     -1.397425040151     -1.759332251297
 F         1.355061521144      1.527062407071      3.255210641325
 O         1.851239968002      0.872433498971     -1.424901101561
 O        -0.406333043291      0.508366114014     -2.450544478785
 O        -0.408417071847     -0.764452489462      2.314735991044
 O         1.908635334617     -0.734613542232      1.319940258234
 F        -0.397494912471      2.197851519044      2.159826044873
 F         1.563446153002      2.301654327412      1.236261614024
