# Supplementary material for: Evolving better solvate electrolytes for lithium secondary batteries
Source: Chem Sci. 2024 Apr 11;15(19):7342–58. doi: 10.1039/d4sc01492h (PMC11095511; doi:10.1039/d4sc01492h)
Supplement: SC-015-D4SC01492H-s001 [file SC-015-D4SC01492H-s001.zip › anion_structures/MsCC2N2.xyz]

 C         0.377680846443      1.476023768126     -0.556658209588
 S         1.385452329753      0.279299837528     -1.482414134053
 H        -0.016996698124      2.202752991460     -1.265490788272
 H        -0.424098715614      0.929030628824     -0.062388619117
 H         1.031676397289      1.955569527591      0.172321689176
 C         0.303931291513     -0.460831546122     -2.631697982111
 O         1.815133278544     -0.723869914904     -0.492959224963
 O         2.392186998255      1.081353999358     -2.198782937607
 C        -0.493646238462     -1.528195059404     -2.204095765430
 C         0.060596147750      0.201997038248     -3.839872385092
 N        -0.153067404550      0.751720235637     -4.844296462158
 N        -1.166488232795     -2.411861506341     -1.853185180785
