# Supplementary material for: Evolving better solvate electrolytes for lithium secondary batteries
Source: Chem Sci. 2024 Apr 11;15(19):7342–58. doi: 10.1039/d4sc01492h (PMC11095511; doi:10.1039/d4sc01492h)
Supplement: SC-015-D4SC01492H-s001 [file SC-015-D4SC01492H-s001.zip › anion_structures/MsNCN.xyz]

 N         0.061208867064      0.743181202835     -0.224843258996
 S         0.073095331182      0.265214354988      1.326086616947
 C         1.308695386526      1.326812184472      2.133931067598
 H         1.354366888239      1.036207488694      3.183106827349
 O        -1.230303583938      0.619699957215      1.911336888631
 O         0.551293212188     -1.117449483560      1.533982777971
 H         0.985523520925      2.361067262134      2.027502964615
 H         2.268640922690      1.166315117916      1.644184188936
 C         1.169172897167      0.595552801285     -0.911898424733
 N         2.122911520255      0.531476580810     -1.590394839658
