# Supplementary material for: Evolving better solvate electrolytes for lithium secondary batteries
Source: Chem Sci. 2024 Apr 11;15(19):7342–58. doi: 10.1039/d4sc01492h (PMC11095511; doi:10.1039/d4sc01492h)
Supplement: SC-015-D4SC01492H-s001 [file SC-015-D4SC01492H-s001.zip › anion_structures/NMs2.xyz]

 N        -0.513966509299     -0.000151957390      0.000277476903
 S         0.297614718617     -0.207291058681      1.392781252865
 S         0.295847398843      0.207318944731     -1.393205525724
 C         1.013643470295      1.403488415315      1.803625337909
 C         1.012044068149     -1.403165590886     -1.804912486313
 H         1.557530497529     -1.282233117991     -2.740675374537
 H         1.560307257623      1.282781523450      2.738729467495
 O         1.442718287839      1.143039967686     -1.282462391572
 O        -0.698788406722      0.504435222429     -2.436926484548
 O        -0.695636941768     -0.504818944111      2.437702350586
 O         1.444736676039     -1.142538653533      1.280650575592
 H         0.191851655012      2.108675174319      1.916272852668
 H         0.190407132332     -2.108691213265     -1.916570183170
 H         1.665158680012      1.690418173043      0.980295276943
 H         1.664669015500     -1.689826885118     -0.982369145096
