# Supplementary material for: Evolving better solvate electrolytes for lithium secondary batteries
Source: Chem Sci. 2024 Apr 11;15(19):7342–58. doi: 10.1039/d4sc01492h (PMC11095511; doi:10.1039/d4sc01492h)
Supplement: SC-015-D4SC01492H-s001 [file SC-015-D4SC01492H-s001.zip › anion_structures/NMsTFA.xyz]

 H        -0.038482374392     -0.271630750070      0.470087325820
 C        -0.003504681836     -0.168370762445      1.554485526442
 S         1.698828513726      0.304820602803      1.959733401631
 N         1.758844240112      0.531382602367      3.591682983781
 C         1.270243773377     -0.411530023055      4.388981327990
 C         1.441932332750     -0.033242283151      5.892978099461
 O         1.915290072142      1.621868245938      1.338218148077
 O         2.569175382439     -0.799289020755      1.515191042815
 F         1.888739001925     -1.090775538702      6.614449300451
 O         0.678849122216     -1.475825560257      4.185297146388
 F         0.237846480041      0.315974531260      6.431229083244
 F         2.283529548200      0.986510323289      6.147627057824
 H        -0.662525886876      0.632749296653      1.887154466852
 H        -0.223007350825     -1.102808847875      2.064264724224
