# Supplementary material for: Evolving better solvate electrolytes for lithium secondary batteries
Source: Chem Sci. 2024 Apr 11;15(19):7342–58. doi: 10.1039/d4sc01492h (PMC11095511; doi:10.1039/d4sc01492h)
Supplement: SC-015-D4SC01492H-s001 [file SC-015-D4SC01492H-s001.zip › anion_structures/NPf2.xyz]

 N        -0.203400000000      0.002692000000     -0.000560000000
 S         0.539938000000     -0.257004000000      1.403753000000
 S         0.540957000000      0.259158000000     -1.404927000000
 C         0.633179000000      1.516136000000      2.096651000000
 C         0.626311000000     -1.514361000000     -2.097874000000
 O         1.933409000000      0.699100000000     -1.355301000000
 O        -0.387837000000      0.942001000000     -2.298675000000
 O        -0.391785000000     -0.935725000000      2.297591000000
 O         1.930435000000     -0.703076000000      1.354029000000
 F        -0.607752000000      1.910584000000      2.460584000000
 F        -0.616374000000     -1.903307000000     -2.461745000000
 F         1.080739000000      2.353514000000      1.137601000000
 F         1.070215000000     -2.353731000000     -1.138868000000
 C         1.560858000000      1.679111000000      3.329017000000
 C         1.553192000000     -1.681412000000     -3.330293000000
 F         2.839879000000     -1.555099000000     -3.003349000000
 F         1.385345000000     -2.917335000000     -3.856996000000
 F         1.258140000000     -0.791862000000     -4.286269000000
 F         2.846960000000      1.547162000000      3.001997000000
 F         1.398464000000      2.915754000000      3.855739000000
 F         1.261964000000      0.790857000000      4.285004000000
