# Supplementary material for: Evolving better solvate electrolytes for lithium secondary batteries
Source: Chem Sci. 2024 Apr 11;15(19):7342–58. doi: 10.1039/d4sc01492h (PMC11095511; doi:10.1039/d4sc01492h)
Supplement: SC-015-D4SC01492H-s001 [file SC-015-D4SC01492H-s001.zip › anion_structures/NPfFs.xyz]

 N        -0.256494094703      0.052221067828     -0.025386123727
 S         0.474650215913     -0.236741199774      1.378936820538
 S         0.526106833151      0.246474325966     -1.411966984263
 C         0.638326916668      1.524050920295      2.096861820546
 F         0.894357115763     -1.330159800040     -1.816035808229
 O         1.823414923712      0.895307880391     -1.363287958484
 O        -0.434518500635      0.641925856223     -2.423295711573
 O        -0.482694026002     -0.879039189491      2.272357551384
 O         1.845767461919     -0.739909056999      1.317803575858
 F        -0.583670998413      1.948596066063      2.492847052062
 F         1.090717426710      2.367049053085      1.146242165142
 C         1.593268006814      1.636229215428      3.313925257799
 F         2.868517553644      1.473434470875      2.959282250446
 F         1.477793221582      2.867086085002      3.866923639357
 F         1.286897943877      0.739377305149      4.259421453145
