# Supplementary material for: Evolving better solvate electrolytes for lithium secondary batteries
Source: Chem Sci. 2024 Apr 11;15(19):7342–58. doi: 10.1039/d4sc01492h (PMC11095511; doi:10.1039/d4sc01492h)
Supplement: SC-015-D4SC01492H-s001 [file SC-015-D4SC01492H-s001.zip › anion_structures/NSO2CNSO2CN.xyz]

 C         0.186919000000      0.199872000000      0.141946000000
 S         0.114537000000      0.043750000000      1.932841000000
 N         1.650075000000     -0.135481000000      2.379204000000
 S         2.665412000000      1.112873000000      2.378675000000
 C         2.183343000000      2.079301000000      3.817605000000
 O        -0.515338000000      1.280134000000      2.380676000000
 O         2.510966000000      2.030229000000      1.255937000000
 O        -0.565702000000     -1.224288000000      2.136808000000
 O         3.987337000000      0.619564000000      2.727113000000
 N         0.166726000000      0.254010000000     -1.011355000000
 N         1.952830000000      2.712325000000      4.755467000000
