# Supplementary material for: Evolving better solvate electrolytes for lithium secondary batteries
Source: Chem Sci. 2024 Apr 11;15(19):7342–58. doi: 10.1039/d4sc01492h (PMC11095511; doi:10.1039/d4sc01492h)
Supplement: SC-015-D4SC01492H-s001 [file SC-015-D4SC01492H-s001.zip › anion_structures/NTf2.xyz]

 N        -0.129391000000     -0.000071000000      0.000042000000
 S         0.612503000000     -0.183346000000      1.417350000000
 S         0.610719000000      0.183505000000     -1.418158000000
 C         0.726289000000      1.598492000000      2.037605000000
 C         0.724495000000     -1.598288000000     -2.038543000000
 F         1.322044000000     -1.622570000000     -3.244969000000
 F         1.325277000000      1.623016000000      3.243312000000
 O         1.995891000000      0.646755000000     -1.393401000000
 O        -0.329035000000      0.805450000000     -2.346883000000
 O        -0.325875000000     -0.805682000000      2.347204000000
 O         1.997835000000     -0.646024000000      1.390922000000
 F        -0.490342000000      2.146614000000      2.171437000000
 F        -0.492069000000     -2.146914000000     -2.170912000000
 F         1.440136000000      2.362640000000      1.202958000000
 F         1.439660000000     -2.362137000000     -1.204751000000
