# Supplementary material for: Evolving better solvate electrolytes for lithium secondary batteries
Source: Chem Sci. 2024 Apr 11;15(19):7342–58. doi: 10.1039/d4sc01492h (PMC11095511; doi:10.1039/d4sc01492h)
Supplement: SC-015-D4SC01492H-s001 [file SC-015-D4SC01492H-s001.zip › anion_structures/NTf3O1.xyz]

 N         2.234456795137      0.253740874263     -0.944443032596
 S         3.147436593692      1.487851083851     -1.177039030192
 C         1.241636543721     -0.052750056218     -1.966848803640
 C         2.158784991104      3.007856767828     -0.575320893055
 F         2.820191289878      4.176835295449     -0.732623297386
 H         1.504912370401      0.373319100314     -2.944841156433
 H         0.259273765009      0.366112829464     -1.691027239533
 O         4.289736856353      1.509457849528     -0.250955439164
 O         3.401099042848      1.881460910214     -2.584956979569
 F         1.829798523719      2.916341651229      0.731774436602
 F         0.989542696428      3.124022839935     -1.261036782966
 C         1.103637169208     -1.572325559492     -2.100604853744
 H         2.070509399071     -1.993199066798     -2.389651512421
 H         0.842386281324     -1.999464249133     -1.127890208472
 C         0.050463307470     -1.954633318306     -3.121763706883
 H        -0.923621084324     -1.513205764275     -2.855835704482
 H         0.321620100471     -1.572265648856     -4.118485812014
 O        -0.081291154709     -3.375230004077     -3.183542867032
 C        -1.038419967152     -3.784430218816     -4.127789121998
 H        -2.039152679077     -3.390542917970     -3.889752137653
 H        -0.774284460704     -3.453627903764     -5.144444139605
 H        -1.075239221867     -4.875623611370     -4.109999121764
