# Supplementary material for: Evolving better solvate electrolytes for lithium secondary batteries
Source: Chem Sci. 2024 Apr 11;15(19):7342–58. doi: 10.1039/d4sc01492h (PMC11095511; doi:10.1039/d4sc01492h)
Supplement: SC-015-D4SC01492H-s001 [file SC-015-D4SC01492H-s001.zip › anion_structures/NTf5.xyz]

 N         1.794398724340      0.409641178385     -0.486039413907
 S         2.997663467990      1.242344665031     -1.007224991635
 C         0.805385371421     -0.014851051859     -1.475771457529
 C         2.442933045951      3.070956310766     -0.954044158569
 F         3.386538223876      3.927436355273     -1.408752518614
 H         0.718030640221      0.675800881465     -2.325822593202
 H        -0.171291121904     -0.022628047907     -0.973159062626
 O         4.115631989106      1.269856834411     -0.050916323325
 O         3.330300753884      1.110081701358     -2.448500863457
 F         2.122573538682      3.469445294963      0.296359147233
 F         1.335679920970      3.269410854915     -1.718638225447
 C         1.090720665908     -1.418030986947     -2.024377748304
 H         2.057014067470     -1.389590192264     -2.537457878909
 H         1.199020331634     -2.105644268756     -1.177042730051
 C         0.006065991130     -1.923301432671     -2.976684914159
 H        -0.964980321029     -1.923805382139     -2.461541497825
 H        -0.095787550399     -1.222007685828     -3.815620853037
 C         0.278410623007     -3.324834109335     -3.528845984546
 H         1.246642103559     -3.323786076285     -4.043242422255
 H         0.380081773214     -4.027109187143     -2.692301782578
 C        -0.809068956485     -3.822099227747     -4.484800262728
 H        -1.783159219351     -3.860122717976     -3.985393193615
 H        -0.908538026694     -3.153195102905     -5.346067435686
 H        -0.589538115499     -4.825152951803     -4.864953863228
