# Supplementary material for: Evolving better solvate electrolytes for lithium secondary batteries
Source: Chem Sci. 2024 Apr 11;15(19):7342–58. doi: 10.1039/d4sc01492h (PMC11095511; doi:10.1039/d4sc01492h)
Supplement: SC-015-D4SC01492H-s001 [file SC-015-D4SC01492H-s001.zip › anion_structures/NTfAc.xyz]

 F        -0.056860391240     -0.269238361374      0.163251855465
 C         0.002402521234     -0.011834024172      1.485470229937
 S         1.800138495461      0.098544168583      2.086352518285
 N         1.649043927736      0.394972486800      3.631186508533
 C         1.552281494924     -0.547571046884      4.631157332370
 C         1.684804371328     -2.043782214593      4.348665003235
 O         2.296304171252      1.286511658832      1.385497492233
 O         2.350813435366     -1.205147739373      1.664711598590
 H         0.911919565157     -2.380028904122      3.655022619398
 O         1.366058185362     -0.182853979828      5.788808107820
 H         1.588823990579     -2.570890715904      5.297474932708
 H         2.641769855086     -2.270355098368      3.877738901054
 F        -0.678493209399      1.123803495503      1.707141327192
 F        -0.658794829059     -1.009390916342      2.117641584593
