# Supplementary material for: Evolving better solvate electrolytes for lithium secondary batteries
Source: Chem Sci. 2024 Apr 11;15(19):7342–58. doi: 10.1039/d4sc01492h (PMC11095511; doi:10.1039/d4sc01492h)
Supplement: SC-015-D4SC01492H-s001 [file SC-015-D4SC01492H-s001.zip › anion_structures/NTfMe.xyz]

 N         2.141235525548      0.332994312586     -0.881889231128
 S         3.063316390096      1.573308976496     -1.020112660668
 C         1.230054390989      0.048815592705     -1.986329790736
 C         2.022953249788      3.091372933688     -0.494247724763
 F         2.695125660745      4.262723586792     -0.580215701969
 H         1.648398778875      0.290012022270     -2.972464966915
 H         0.272310576737      0.583977520883     -1.890654248541
 O         4.117754422506      1.593426198399      0.006521231023
 O         3.442635462760      1.984149416873     -2.395163586134
 F         1.578096651458      2.989343944991      0.778139916199
 F         0.918428009083      3.217110456441     -1.279434321914
 H         1.005163789677     -1.023156049593     -1.966590095451
