# Supplementary material for: Evolving better solvate electrolytes for lithium secondary batteries
Source: Chem Sci. 2024 Apr 11;15(19):7342–58. doi: 10.1039/d4sc01492h (PMC11095511; doi:10.1039/d4sc01492h)
Supplement: SC-015-D4SC01492H-s001 [file SC-015-D4SC01492H-s001.zip › anion_structures/NTfMs.xyz]

 N        -0.105240000000     -0.032302000000     -0.064065000000
 S         0.047502000000     -0.143481000000      1.515349000000
 S         1.181150000000      0.059067000000     -1.087907000000
 C         0.126477000000      1.635280000000      2.166839000000
 C         2.037582000000     -1.524808000000     -0.918034000000
 H         2.861168000000     -1.511080000000     -1.631477000000
 F         0.030514000000      1.626711000000      3.514173000000
 O         2.150561000000      1.106198000000     -0.729385000000
 O         0.613340000000      0.093548000000     -2.441977000000
 O        -1.212504000000     -0.623293000000      2.084629000000
 O         1.301583000000     -0.740156000000      2.008090000000
 F        -0.895047000000      2.367192000000      1.692018000000
 H         1.326546000000     -2.314469000000     -1.154500000000
 F         1.266893000000      2.249537000000      1.844419000000
 H         2.390729000000     -1.603587000000      0.107834000000
