# Supplementary material for: Evolving better solvate electrolytes for lithium secondary batteries
Source: Chem Sci. 2024 Apr 11;15(19):7342–58. doi: 10.1039/d4sc01492h (PMC11095511; doi:10.1039/d4sc01492h)
Supplement: SC-015-D4SC01492H-s001 [file SC-015-D4SC01492H-s001.zip › anion_structures/NTfTFA.xyz]

 F        -0.799947000000      3.444567000000      0.000000000000
 C        -1.037392000000      2.117229000000      0.000000000000
 S         0.616765000000      1.210204000000      0.000000000000
 N        -0.016350000000     -0.279771000000      0.000000000000
 C         0.809060000000     -1.331202000000      0.000000000000
 C         0.021487000000     -2.677559000000      0.000000000000
 O         1.244874000000      1.619065000000      1.259620000000
 O         1.244874000000      1.619065000000     -1.259620000000
 F         0.349213000000     -3.419230000000      1.088112000000
 O         2.029223000000     -1.427229000000      0.000000000000
 F         0.349213000000     -3.419230000000     -1.088112000000
 F        -1.321010000000     -2.564715000000      0.000000000000
 F        -1.770156000000      1.835603000000      1.086813000000
 F        -1.770156000000      1.835603000000     -1.086813000000
