# Supplementary material for: Evolving better solvate electrolytes for lithium secondary batteries
Source: Chem Sci. 2024 Apr 11;15(19):7342–58. doi: 10.1039/d4sc01492h (PMC11095511; doi:10.1039/d4sc01492h)
Supplement: SC-015-D4SC01492H-s001 [file SC-015-D4SC01492H-s001.zip › anion_structures/OAc.xyz]

 C        -4.722742271528      0.600076093228     -0.183387851649
 O        -5.720070890870     -0.080166019034      0.161962977306
 C        -3.334783677381     -0.096270099801      0.001452891732
 H        -2.607480206908      0.279264382679     -0.724424666661
 H        -2.960396585012      0.138060889642      1.005562617915
 H        -3.426215374958     -1.183445759761     -0.078988706169
 O        -4.683820993343      1.773162513047     -0.629571262473
