# Supplementary material for: Evolving better solvate electrolytes for lithium secondary batteries
Source: Chem Sci. 2024 Apr 11;15(19):7342–58. doi: 10.1039/d4sc01492h (PMC11095511; doi:10.1039/d4sc01492h)
Supplement: SC-015-D4SC01492H-s001 [file SC-015-D4SC01492H-s001.zip › anion_structures/OTf.xyz]

 S         0.320081000000     -0.470327000000     -1.563428000000
 C        -0.256412000000      1.300731000000     -1.899548000000
 F         0.078998000000      1.713470000000     -3.142241000000
 O        -0.386949000000     -1.235903000000     -2.607211000000
 O         1.781467000000     -0.364048000000     -1.732369000000
 F         0.288869000000      2.182258000000     -1.031956000000
 F        -1.598353000000      1.423415000000     -1.793351000000
 O        -0.145832000000     -0.697203000000     -0.182507000000
