# Supplementary material for: Evolving better solvate electrolytes for lithium secondary batteries
Source: Chem Sci. 2024 Apr 11;15(19):7342–58. doi: 10.1039/d4sc01492h (PMC11095511; doi:10.1039/d4sc01492h)
Supplement: SC-015-D4SC01492H-s001 [file SC-015-D4SC01492H-s001.zip › anion_structures/PO2CF32.xyz]

 P         0.060596653376      0.386045674102     -0.193637630430
 O         1.537436913013      0.608928768681     -0.188415467718
 O        -0.973886390993      1.208932144334     -0.888959816111
 C        -0.483886862255      0.250823324389      1.642725160983
 C        -0.221638898803     -1.432888191316     -0.740348222042
 F         0.076288719809     -1.566563435105     -2.059595184685
 F        -1.504142851657     -1.861371980059     -0.592690487657
 F         0.551344143593     -2.336267428181     -0.081102738333
 F        -1.786797179449     -0.099170558115      1.810303703215
 F        -0.330018740044      1.453666810591      2.256339270601
 F         0.238964493411     -0.643935129322      2.368721412176
