# Supplementary material for: Evolving better solvate electrolytes for lithium secondary batteries
Source: Chem Sci. 2024 Apr 11;15(19):7342–58. doi: 10.1039/d4sc01492h (PMC11095511; doi:10.1039/d4sc01492h)
Supplement: SC-015-D4SC01492H-s001 [file SC-015-D4SC01492H-s001.zip › anion_structures/PO2F2.xyz]

 P         0.010848609443      0.286265202044     -0.128570768484
 O         1.478359156702      0.526823158546     -0.139271267708
 O        -1.020386787243      1.105941196743     -0.818685930477
 F        -0.456058582499      0.101938487208      1.431439837481
 F        -0.243462723073     -1.282097155918     -0.530061932685
