# Supplementary material for: Evolving better solvate electrolytes for lithium secondary batteries
Source: Chem Sci. 2024 Apr 11;15(19):7342–58. doi: 10.1039/d4sc01492h (PMC11095511; doi:10.1039/d4sc01492h)
Supplement: SC-015-D4SC01492H-s001 [file SC-015-D4SC01492H-s001.zip › anion_structures/TFA.xyz]

 C        -4.812660327476      0.637125586101     -0.185400315785
 O        -5.783596242929     -0.133790895786     -0.164092493005
 C        -3.401312813423     -0.067866525267      0.009531887922
 F        -2.567736790895      0.139361718527     -1.053957617141
 F        -2.732177272837      0.406495850843      1.103168701901
 F        -3.451267061808     -1.416249242541      0.172718746076
 O        -4.706760490632      1.865602508123     -0.329363909968
