# Supplementary material for: Evolving better solvate electrolytes for lithium secondary batteries
Source: Chem Sci. 2024 Apr 11;15(19):7342–58. doi: 10.1039/d4sc01492h (PMC11095511; doi:10.1039/d4sc01492h)
Supplement: SC-015-D4SC01492H-s001 [file SC-015-D4SC01492H-s001.zip › anion_structures/TfCC2N2.xyz]

 C         0.417773965229      1.498057078139     -0.535362462711
 S         1.398761279327      0.216119671235     -1.539218305757
 F        -0.095097188123      2.444585148097     -1.336314293072
 F        -0.595561606932      0.917181685327      0.125087852102
 F         1.212540655164      2.101216943212      0.367228748042
 C         0.280225558096     -0.471055395673     -2.640963000315
 O         1.794576023167     -0.755570432669     -0.518738376627
 O         2.384012533599      1.042256065431     -2.238520836426
 C        -0.494268582492     -1.568141843299     -2.231170795344
 C         0.070702409296      0.155631550708     -3.879805735336
 N        -0.117481502415      0.652108573660     -4.913367427045
 N        -1.143823543917     -2.479399044168     -1.918375367512
