# Supplementary material for: Evolving better solvate electrolytes for lithium secondary batteries
Source: Chem Sci. 2024 Apr 11;15(19):7342–58. doi: 10.1039/d4sc01492h (PMC11095511; doi:10.1039/d4sc01492h)
Supplement: SC-015-D4SC01492H-s001 [file SC-015-D4SC01492H-s001.zip › anion_structures/TfNCN.xyz]

 N        -0.006806000000      0.748738000000     -0.125071000000
 S         0.092297000000      0.123024000000      1.337225000000
 C         1.209082000000      1.335337000000      2.273376000000
 F         1.368972000000      0.948975000000      3.554916000000
 O        -1.193265000000      0.272920000000      2.017481000000
 O         0.817296000000     -1.147104000000      1.453912000000
 F         0.691999000000      2.575963000000      2.285256000000
 F         2.427856000000      1.404142000000      1.710910000000
 C         0.926736000000      0.489457000000     -1.020021000000
 N         1.686275000000      0.333803000000     -1.892585000000
