# Supplementary material for: Evolving better solvate electrolytes for lithium secondary batteries
Source: Chem Sci. 2024 Apr 11;15(19):7342–58. doi: 10.1039/d4sc01492h (PMC11095511; doi:10.1039/d4sc01492h)
Supplement: SC-015-D4SC01492H-s001 [file SC-015-D4SC01492H-s001.zip › Lithium_complexes/Li5cPFSI.xyz]

 N         1.771787308599     -0.099249467754     -1.109344338035
 C        -0.627097917170      0.701429072501     -0.151227820060
 C        -0.657684158480     -0.841619612174     -0.407918147702
 S         1.151875382052     -1.392691009914     -0.364043837795
 S         1.185757258743      1.266624642681     -0.461511882019
 O         1.227338331746      2.376350015345     -1.383512832633
 O         1.714593060499      1.503544187126      0.919168910233
 O         1.460482927885     -1.411498290696      1.104318301985
 O         1.361556298678     -2.614646267744     -1.101743793173
 F        -1.145006363857     -1.098099834606     -1.626177051821
 F        -1.389429170555     -1.480653406309      0.514119610653
 F        -1.447998864319      1.355623673111     -0.972376157566
 F        -0.962859232096      0.961894949496      1.124365736036
 Li        2.025615264276      0.072082246939      2.025039388895
