# Supplementary material for: Evolving better solvate electrolytes for lithium secondary batteries
Source: Chem Sci. 2024 Apr 11;15(19):7342–58. doi: 10.1039/d4sc01492h (PMC11095511; doi:10.1039/d4sc01492h)
Supplement: SC-015-D4SC01492H-s001 [file SC-015-D4SC01492H-s001.zip › Lithium_complexes/Li6cPFSI.xyz]

 N         1.701853062777      0.084066316436     -0.273302737516
 C        -0.690533214242      1.346503571266     -0.191276874275
 C        -0.648592473680     -1.295636626205     -0.193308405005
 C        -1.347940419381      0.013685075577      0.284553365463
 S         1.183069003210     -1.351645817578      0.284351001760
 S         1.131356314909      1.522704066970      0.304672389340
 O         1.702594520603      2.549766653793     -0.546689104147
 O         1.153242094862      1.613704573494      1.750404645577
 O         1.261695909148     -1.654739096746      1.693184424711
 O         1.832452284284     -2.260712265322     -0.707067239824
 F        -0.712665403841     -1.373634196068     -1.538139352593
 F        -1.273366898427     -2.351717747936      0.337529211568
 F        -2.616297719551     -0.012742288408     -0.188899032521
 F        -1.389590464357      0.003221877791      1.628587707163
 F        -0.762038398466      1.413572562216     -1.535882024066
 F        -1.375396756278      2.371054509165      0.335419033368
 Li        2.567440313428     -0.822751976444     -1.742684258003
