# Supplementary material for: Evolving better solvate electrolytes for lithium secondary batteries
Source: Chem Sci. 2024 Apr 11;15(19):7342–58. doi: 10.1039/d4sc01492h (PMC11095511; doi:10.1039/d4sc01492h)
Supplement: SC-015-D4SC01492H-s001 [file SC-015-D4SC01492H-s001.zip › Lithium_complexes/LiBF4.xyz]

 Li       -1.798493506842      2.017237013216     -0.708456969420
 B        -3.094094731969      0.173256633831     -0.047100633888
 F        -1.625677630148      0.298274338698     -0.277670215069
 F        -3.488894486864      1.576365642546     -0.364147568336
 F        -3.334007726215     -0.088041167164      1.260402277412
 F        -3.632421917963     -0.673172461127     -0.957706890699
