# Supplementary material for: Evolving better solvate electrolytes for lithium secondary batteries
Source: Chem Sci. 2024 Apr 11;15(19):7342–58. doi: 10.1039/d4sc01492h (PMC11095511; doi:10.1039/d4sc01492h)
Supplement: SC-015-D4SC01492H-s001 [file SC-015-D4SC01492H-s001.zip › Lithium_complexes/LiCHTf2.xyz]

 C        -0.380656903761     -0.023913625805     -0.001719383083
 S         0.339776478703     -0.050172428213      1.518080159166
 S         0.354530477876     -0.050288015825     -1.514438046805
 C         0.564833891336      1.723925981185      2.141868489258
 C         0.587752297700      1.723772050335     -2.135411798012
 F         1.025712225340      1.709163053169     -3.392525725944
 F         0.991908733280      1.709419815306      3.402725185031
 O        -0.524377017232     -0.653897253171     -2.502477393163
 O         1.775082989713     -0.507887697830     -1.429024738203
 O        -0.547926913202     -0.655125193850      2.497398476740
 O         1.761615318690     -0.506121191463      1.446202511884
 F        -0.601394476751      2.366939728951      2.075504608399
 F         1.477950629109      2.364524055168     -1.370678114180
 F         1.460570000863      2.366432600104      1.385149013107
 F        -0.577977310364      2.368615880876     -2.078848174366
 H        -1.459796641169     -0.019053067673     -0.006998476171
 Li        2.764930481869     -0.926216254264      0.013519290346
