# Supplementary material for: Evolving better solvate electrolytes for lithium secondary batteries
Source: Chem Sci. 2024 Apr 11;15(19):7342–58. doi: 10.1039/d4sc01492h (PMC11095511; doi:10.1039/d4sc01492h)
Supplement: SC-015-D4SC01492H-s001 [file SC-015-D4SC01492H-s001.zip › Lithium_complexes/LiCMs3.xyz]

 C        -0.282625153809     -0.807386416600     -0.278280320185
 S         0.763487808805      0.487849090934      0.219655904351
 S         0.098909072145     -2.502783398815     -0.271327742598
 C         0.744433849050      1.711868238815     -1.093432206044
 C        -0.334626039317     -3.144618057502     -1.890846568191
 H        -0.107479236328     -4.210182753829     -1.861943112044
 H         1.388911873766      2.523576351643     -0.756338981656
 O        -0.679460107048     -3.233688967632      0.731394634717
 O         1.589063222318     -2.685804411345     -0.183429141973
 O         0.290423691814      1.130337157004      1.448056947127
 O         2.186581617862      0.002856748634      0.257712226319
 H        -0.287135450836      2.032212229128     -1.217858908964
 H         0.272918879881     -2.624698801817     -2.628497858787
 H         1.131387424452      1.239906839762     -1.994031179205
 H        -1.395339139586     -2.955408536543     -2.036928195196
 S        -2.009257041516     -0.431460505610     -0.231597071017
 O        -2.704711185991     -1.461973744385     -1.016157954826
 H        -1.946027819541      0.113744612908      2.064640630037
 H        -2.333600152317     -1.626514596361      1.778582923544
 C        -2.527580935009     -0.597654072820      1.481340186035
 H        -3.591898784526     -0.364982212238      1.507855473141
 O        -2.162324319356      0.979425280729     -0.615145113556
 Li        2.875554730090     -1.621828909059      0.408029643969
