# Supplementary material for: Evolving better solvate electrolytes for lithium secondary batteries
Source: Chem Sci. 2024 Apr 11;15(19):7342–58. doi: 10.1039/d4sc01492h (PMC11095511; doi:10.1039/d4sc01492h)
Supplement: SC-015-D4SC01492H-s001 [file SC-015-D4SC01492H-s001.zip › Lithium_complexes/LiCTf3.xyz]

 C        -0.419078735893     -0.782166506694      0.105170803011
 S         0.657849774271      0.542224532551      0.334744780147
 S         0.088933916842     -2.408666784349     -0.249667737095
 C         1.128174450476      1.192647149500     -1.383292402152
 C        -0.277369500953     -2.749710776815     -2.112585713827
 F         0.788325217471     -3.365096064395     -2.626677224588
 F         1.915063565381      2.255818635829     -1.243916124716
 O        -0.622453129016     -3.414163294685      0.510214495979
 O         1.578221543534     -2.448099169484     -0.223182093504
 O         0.014726487162      1.631083545036      1.034548020219
 O         1.977335873356      0.071671585775      0.839081288248
 F         0.049481096369      1.511898659531     -2.074129904403
 F        -0.464703520153     -1.597293970806     -2.750258889608
 F         1.805811254993      0.229695654104     -2.031397757956
 F        -1.333728947277     -3.524690179583     -2.233750840159
 S        -2.152349934394     -0.472048726691      0.005677537585
 O        -2.731567160917     -1.614322575938     -0.690065377874
 F        -2.175148830849      0.324129416698      2.551385894858
 F        -2.461579186927     -1.810280533510      2.288265329711
 C        -2.753046050709     -0.608296735355      1.799494004437
 F        -4.072947549163     -0.431630023948      1.804987336066
 O        -2.418702836808      0.894531444207     -0.401255337025
 Li        2.858359008206     -1.474444115976      0.568064127645
