# Supplementary material for: Evolving better solvate electrolytes for lithium secondary batteries
Source: Chem Sci. 2024 Apr 11;15(19):7342–58. doi: 10.1039/d4sc01492h (PMC11095511; doi:10.1039/d4sc01492h)
Supplement: SC-015-D4SC01492H-s001 [file SC-015-D4SC01492H-s001.zip › Lithium_complexes/LiDFTFSI.xyz]

 N        -0.151570719683     -0.032380408073      0.082857645391
 S         0.628630061333     -0.228175111849      1.519919698187
 S         0.531687870062      0.112540901267     -1.384582084286
 C         0.835255700278      1.569440009131      2.060758278241
 C         0.851743995328     -1.616769477465     -2.024132646003
 H         1.162044199261     -1.533160492528     -3.067565112676
 F         1.333570038170      1.604857700872      3.293637427685
 O         1.772391273995      0.846937146330     -1.521611695953
 O        -0.669615693325      0.548618661949     -2.172365475789
 O        -0.346751021083     -0.786733658112      2.440147412494
 O         1.964936649574     -0.773853489240      1.380425738616
 F        -0.362668064673      2.178630516346      2.056205597810
 F        -0.296112859403     -2.325177510928     -1.926364450976
 F         1.646911079296      2.219772551771      1.232505649009
 F         1.796987250650     -2.206024784047     -1.283586019807
 Li       -1.858693464779      0.422549767575     -0.692115074941
