# Supplementary material for: Evolving better solvate electrolytes for lithium secondary batteries
Source: Chem Sci. 2024 Apr 11;15(19):7342–58. doi: 10.1039/d4sc01492h (PMC11095511; doi:10.1039/d4sc01492h)
Supplement: SC-015-D4SC01492H-s001 [file SC-015-D4SC01492H-s001.zip › Lithium_complexes/LiFSI.xyz]

 F         0.359531738581     -0.037178008143     -0.109381310672
 S         1.619765249190     -0.188338985000      0.897704605417
 N         2.822098605027     -0.698636468489     -0.043063710203
 S         3.681903447722      0.245605049772     -1.070239293061
 F         4.642047759692      1.033036689747     -0.010403786631
 O         1.735875272935      1.068360091645      1.577356721125
 O         2.889982508221      1.266368348661     -1.703175888753
 O         1.322407455197     -1.431321769834      1.647486482423
 O         4.555157216095     -0.642907296761     -1.793612580927
 Li        2.686059114341     -2.453740291599      0.755381315283
