# Supplementary material for: Evolving better solvate electrolytes for lithium secondary batteries
Source: Chem Sci. 2024 Apr 11;15(19):7342–58. doi: 10.1039/d4sc01492h (PMC11095511; doi:10.1039/d4sc01492h)
Supplement: SC-015-D4SC01492H-s001 [file SC-015-D4SC01492H-s001.zip › Lithium_complexes/LiFTA.xyz]

 N        -0.170972927280      0.024652623310     -0.112501766482
 S         0.536143469722     -0.149139218132      1.340430907137
 S         0.606204139343      0.270060748538     -1.529099070511
 C         0.893807239360      1.595977234913      1.986445692682
 F         1.228557501180     -1.216522547972     -1.795871603920
 F         1.101602942955      1.519856379606      3.298670453996
 O         1.744207820852      1.145353872623     -1.412049451471
 O        -0.417029860574      0.441835080279     -2.529762482716
 O        -0.656334622793     -0.572529204448      2.137587399652
 O         1.772218535139     -0.891413731933      1.428814201965
 F        -0.167762052881      2.373951854427      1.752392907951
 F         1.958676086802      2.102572501800      1.390781335639
 Li       -1.860206976827     -0.511962270010      0.658928363078
