# Supplementary material for: Evolving better solvate electrolytes for lithium secondary batteries
Source: Chem Sci. 2024 Apr 11;15(19):7342–58. doi: 10.1039/d4sc01492h (PMC11095511; doi:10.1039/d4sc01492h)
Supplement: SC-015-D4SC01492H-s001 [file SC-015-D4SC01492H-s001.zip › Lithium_complexes/LiMsCC2N2.xyz]

 Li       -0.119783819776     -2.741992801980     -0.867412221504
 C         0.444139054241      1.397759873387     -0.605796173452
 S         1.068739634532     -0.040399723137     -1.486029390098
 H         0.465846091332      2.235958692339     -1.301349620156
 H        -0.569902909675      1.185931340784     -0.273250307478
 H         1.116363711515      1.573010628033      0.233587057498
 C        -0.007824847781     -0.311832193690     -2.843293973905
 O         0.841645355436     -1.221116489433     -0.572956183190
 O         2.440800271226      0.248502393742     -1.883316929262
 C        -0.727378761731     -1.486329000217     -2.741778492352
 C        -0.065308629709      0.629748302233     -3.876521855438
 N        -0.104252511740      1.446687081744     -4.699244803470
 N        -1.223532637870     -2.513298103804     -2.474927107194
