# Supplementary material for: Evolving better solvate electrolytes for lithium secondary batteries
Source: Chem Sci. 2024 Apr 11;15(19):7342–58. doi: 10.1039/d4sc01492h (PMC11095511; doi:10.1039/d4sc01492h)
Supplement: SC-015-D4SC01492H-s001 [file SC-015-D4SC01492H-s001.zip › Lithium_complexes/LiMsNCN.xyz]

 N         0.626756446658      1.720222122564     -0.183908115490
 S         0.518182981993      0.456088344168      0.859926352637
 C         1.095108257996      1.149141736221      2.407353370885
 H         1.022426869051      0.361610066092      3.156036007156
 O        -0.846409531951     -0.013214161446      1.048241473965
 O         1.528168007877     -0.599181674945      0.461869710235
 H         0.438647112872      1.982253597998      2.651390235324
 H         2.121888810590      1.482982512198      2.275443615312
 C         1.325315893581      1.404663102156     -1.226743888297
 N         1.993166003734      1.025201710963     -2.119400747291
 Li        2.336909147601     -0.663597355969     -1.195358014436
