# Supplementary material for: Evolving better solvate electrolytes for lithium secondary batteries
Source: Chem Sci. 2024 Apr 11;15(19):7342–58. doi: 10.1039/d4sc01492h (PMC11095511; doi:10.1039/d4sc01492h)
Supplement: SC-015-D4SC01492H-s001 [file SC-015-D4SC01492H-s001.zip › Lithium_complexes/LiNMs2.xyz]

 N        -0.474275620033      0.001106313882      0.094911977634
 S         0.361757239143     -0.216853274932      1.511929762102
 S         0.270283048617      0.160077509524     -1.349207573147
 C         1.080721866998      1.392189508159      1.874126527743
 C         1.036754204491     -1.403239411137     -1.786379140625
 H         1.477103904757     -1.272240135492     -2.773761647109
 H         1.663776396241      1.276981225835      2.786982982423
 O         1.294557374110      1.199958181536     -1.416898840118
 O        -0.948894343200      0.323583892142     -2.224436670884
 O        -0.659072566934     -0.508769329584      2.516419428945
 O         1.471932422393     -1.154823105180      1.301732774140
 H         0.267091664218      2.100373431918      2.017459673760
 H         0.265215100624     -2.169980529379     -1.791440385060
 H         1.710172299364      1.676206444371      1.032392877085
 H         1.787695158847     -1.610526661158     -1.026165107715
 Li       -2.150647360638      0.206945213494     -0.773294446174
