# Supplementary material for: Evolving better solvate electrolytes for lithium secondary batteries
Source: Chem Sci. 2024 Apr 11;15(19):7342–58. doi: 10.1039/d4sc01492h (PMC11095511; doi:10.1039/d4sc01492h)
Supplement: SC-015-D4SC01492H-s001 [file SC-015-D4SC01492H-s001.zip › Lithium_complexes/LiNMsTFA.xyz]

 H         0.028979504973     -0.082568855376      0.420000396294
 C         0.007269908992     -0.022237003335      1.507448193338
 S         1.714510845016      0.119519823116      2.042359821582
 N         1.727593675603      0.372286732292      3.678223081260
 C         1.119114687786     -0.496560927532      4.514898177917
 C         1.393432573496     -0.113757582502      6.000380408527
 O         2.220995696609      1.473228950164      1.608356967637
 O         2.451495508261     -1.045988739626      1.581800189237
 F         2.496106843669     -0.745734238790      6.447800379956
 O         0.437595645122     -1.472946051417      4.274422044519
 F         0.371082499527     -0.445475495544      6.790897604015
 F         1.612533430153      1.222642434505      6.159369830548
 H        -0.534836695014      0.859945055053      1.842208143315
 H        -0.389801046877     -0.932016575469      1.953171675995
 Li        2.525542826684      2.087068088460      3.361574931862
