# Supplementary material for: Evolving better solvate electrolytes for lithium secondary batteries
Source: Chem Sci. 2024 Apr 11;15(19):7342–58. doi: 10.1039/d4sc01492h (PMC11095511; doi:10.1039/d4sc01492h)
Supplement: SC-015-D4SC01492H-s001 [file SC-015-D4SC01492H-s001.zip › Lithium_complexes/LiNPf2.xyz]

 N         0.003028492010      0.177266558168     -0.131963877009
 S         0.565762876569     -0.112753021498      1.361380151137
 S         0.897669168586      0.318827186245     -1.508076171455
 C         0.728375041443      1.632864749571      2.089021019992
 C         0.839031286941     -1.497576953433     -2.063526585928
 O         2.286232924690      0.651375755636     -1.267953176600
 O         0.078243553219      1.036673558622     -2.466662713600
 O        -0.660759664608     -0.684384055798      1.995139048190
 O         1.837316929648     -0.777270357644      1.533437694198
 F        -0.510334014443      2.153561390109      2.166487534730
 F        -0.448214780922     -1.927255319867     -1.927342756967
 F         1.460253945135      2.360375975794      1.237552600273
 F         1.609819980292     -2.219139407793     -1.240086223671
 C         1.385409809401      1.669392162878      3.497541089591
 C         1.278521935282     -1.744590457043     -3.531731673175
 F         2.480814346004     -1.209397820442     -3.749162551890
 F         1.347321634110     -3.065737700125     -3.753439446177
 F         0.399246162678     -1.217232167434     -4.383309322693
 F         2.674388194016      1.351998056594      3.424836798078
 F         1.271373559773      2.905448285803      4.000581824919
 F         0.762453024565      0.814288366051      4.316019542736
 Li       -1.696513962386     -0.607715900396      0.387859076321
