# Supplementary material for: Evolving better solvate electrolytes for lithium secondary batteries
Source: Chem Sci. 2024 Apr 11;15(19):7342–58. doi: 10.1039/d4sc01492h (PMC11095511; doi:10.1039/d4sc01492h)
Supplement: SC-015-D4SC01492H-s001 [file SC-015-D4SC01492H-s001.zip › Lithium_complexes/LiNPfFs.xyz]

 N        -0.204878922015      0.114912106449     -0.100006160925
 S         0.535896212260     -0.144818829662      1.322067562154
 S         0.542118804500      0.302684942153     -1.545753008324
 C         0.773764436647      1.601222566539      2.034554798736
 F         0.976064978540     -1.248403483503     -1.844147964200
 O         1.777349772042      1.036986892040     -1.479170544009
 O        -0.497459286086      0.594069589800     -2.500910793607
 O        -0.607749899009     -0.704020155323      2.103597133362
 O         1.820530938827     -0.805836595910      1.336418917607
 F        -0.455624066804      2.119986846810      2.223809360095
 F         1.426242781003      2.336168802362      1.130124367990
 C         1.550796048969      1.630029567608      3.381439637452
 F         2.825972479988      1.302894155272      3.194045933041
 F         1.490863718278      2.866695992841      3.892034264895
 F         0.997499177653      0.779342081465      4.252023349628
 Li       -1.852343732792     -0.570149594941      0.663995027100
