# Supplementary material for: Evolving better solvate electrolytes for lithium secondary batteries
Source: Chem Sci. 2024 Apr 11;15(19):7342–58. doi: 10.1039/d4sc01492h (PMC11095511; doi:10.1039/d4sc01492h)
Supplement: SC-015-D4SC01492H-s001 [file SC-015-D4SC01492H-s001.zip › Lithium_complexes/LiNSO2CNSO2CN.xyz]

 C         0.080058781015      0.192077119917      0.110474732470
 S        -0.055782842659      0.112358154296      1.875730522318
 N         1.514374450687     -0.092683957123      2.328148716410
 S         2.596642975619      1.110360429204      2.397432703507
 C         2.174178783191      2.057416512606      3.822223800219
 O        -0.571623320105      1.393314203348      2.306701312017
 O         2.663210562633      2.025408396105      1.286651669263
 O        -0.719598364827     -1.139143882346      2.165636935809
 O         3.801528931465      0.339485145207      2.808525710505
 N         0.157771053912      0.216726289532     -1.040333385231
 N         1.931895836080      2.660273524776      4.775176813478
 Li        2.894084488990     -1.354801069524      2.849722133235
