# Supplementary material for: Evolving better solvate electrolytes for lithium secondary batteries
Source: Chem Sci. 2024 Apr 11;15(19):7342–58. doi: 10.1039/d4sc01492h (PMC11095511; doi:10.1039/d4sc01492h)
Supplement: SC-015-D4SC01492H-s001 [file SC-015-D4SC01492H-s001.zip › Lithium_complexes/LiNTf2.xyz]

 N        -0.194531589736     -0.005497761810      0.081707209806
 S         0.575169749107     -0.227396930952      1.523889978757
 S         0.496952630922      0.145440219526     -1.378258809460
 C         0.872969112595      1.556917238697      2.068849358373
 C         0.878673632658     -1.611144115500     -1.972101573574
 F         1.150918245382     -1.564237354594     -3.273708346733
 F         1.355955132253      1.559192483458      3.307942978448
 O         1.718033333722      0.906783078432     -1.508368037543
 O        -0.707825996699      0.522727306918     -2.181978521386
 O        -0.430413929310     -0.738564006793      2.438555156787
 O         1.880317751686     -0.843475408959      1.379210676495
 F        -0.289469870556      2.227677481640      2.049702437767
 F        -0.197253497618     -2.381215538117     -1.774250647338
 F         1.730331435231      2.160667473360      1.253178994229
 F         1.909584671315     -2.112012958101     -1.313834177066
 Li       -1.910664515953      0.405211115793     -0.706401790561
