# Supplementary material for: Evolving better solvate electrolytes for lithium secondary batteries
Source: Chem Sci. 2024 Apr 11;15(19):7342–58. doi: 10.1039/d4sc01492h (PMC11095511; doi:10.1039/d4sc01492h)
Supplement: SC-015-D4SC01492H-s001 [file SC-015-D4SC01492H-s001.zip › Lithium_complexes/LiNTf3O1.xyz]

 S         2.707894757251      1.191278060552     -0.423816080893
 C         3.197168588591      2.962600798585     -0.844872797546
 F         4.402875244343      3.263142933137     -0.355012389953
 O         2.784237078282      1.141008281437      1.038249419502
 O         3.698735143957      0.387634428187     -1.214576947364
 F         2.295943566074      3.805363783435     -0.317774341014
 F         3.216829964060      3.142554165242     -2.171856157284
 N         1.325449183994      0.899343550302     -1.102842470765
 C         0.108645932979      0.809651947175     -0.297569180671
 C        -0.474455908289     -0.604816423188     -0.417128267273
 C         0.476777875483     -1.713115873680      0.017147253609
 O         1.418028171121     -2.042877628991     -1.034549136859
 H        -0.627663137313      1.535360838360     -0.657258289849
 H         0.305819865767      1.033703414206      0.756317188312
 H        -1.374302444546     -0.673330761765      0.203643891349
 H        -0.791461274891     -0.797084276269     -1.448033807445
 H        -0.080399398270     -2.627201915873      0.249725620337
 H         1.044809987175     -1.413998545696      0.906283554105
 C         2.295473011933     -3.103509169450     -0.649605642287
 H         2.900237044368     -2.809203552765      0.214028680804
 H         1.721259245274     -4.004027862260     -0.408913609558
 H         2.950962980788     -3.312524484587     -1.495419885824
 Li        2.204429805870     -0.586342141096     -2.003483255430
