# Supplementary material for: Evolving better solvate electrolytes for lithium secondary batteries
Source: Chem Sci. 2024 Apr 11;15(19):7342–58. doi: 10.1039/d4sc01492h (PMC11095511; doi:10.1039/d4sc01492h)
Supplement: SC-015-D4SC01492H-s001 [file SC-015-D4SC01492H-s001.zip › Lithium_complexes/LiNTf5.xyz]

 N         2.150127719346      0.398848289884     -0.915467787056
 S         3.055714592592      1.675528623713     -1.068507787177
 C         1.190597423772      0.042700660512     -1.969514378059
 C         2.048222720715      3.175972989569     -0.518850178023
 F         2.778944980807      4.290454516311     -0.520629217805
 H         1.484591675497      0.483011073975     -2.928092593606
 H         0.197842755954      0.435689471666     -1.719077612858
 O         4.039575638173      1.532376386987      0.062527952265
 O         3.545063975414      2.052464784363     -2.388600441535
 F         1.568910894614      2.979197562157      0.721155667588
 F         1.005837167252      3.337751388519     -1.348443515215
 C         1.120077348495     -1.475441256604     -2.106902003549
 H         2.116458999968     -1.849293820246     -2.368467082879
 H         0.864824723730     -1.909388066824     -1.131642351398
 C         0.100621651471     -1.931651032334     -3.151352494076
 H        -0.890794311325     -1.541542264633     -2.888952249103
 H         0.354387800149     -1.490878903929     -4.123332194770
 C         0.021049082513     -3.453622524575     -3.294186602711
 H         1.012353186448     -3.842527666063     -3.555379865297
 H        -0.233568726253     -3.893628361052     -2.322412951835
 C        -0.998026386999     -3.903432029835     -4.342595640512
 H        -2.003650591282     -3.553964956152     -4.089204505756
 H        -0.748567049400     -3.503363146025     -5.330060602394
 H        -1.034650146709     -4.992941835674     -4.424221346171
 Li        3.197604517055     -0.056176651709      0.612054353933
