# Supplementary material for: Evolving better solvate electrolytes for lithium secondary batteries
Source: Chem Sci. 2024 Apr 11;15(19):7342–58. doi: 10.1039/d4sc01492h (PMC11095511; doi:10.1039/d4sc01492h)
Supplement: SC-015-D4SC01492H-s001 [file SC-015-D4SC01492H-s001.zip › Lithium_complexes/LiNTfAc.xyz]

 F        -0.107640108831     -0.294566289488      0.084122055269
 C        -0.021504376068     -0.062137580535      1.391466867771
 S         1.789245796400      0.065752158980      1.913636515550
 N         1.646135840306      0.384688403231      3.500199152472
 C         1.607285158150     -0.516035050819      4.524709915406
 C         1.663668818541     -2.007486447127      4.367856204292
 O         2.283050593114      1.269127300852      1.262083362843
 O         2.364846818477     -1.240298756021      1.612833086108
 H         0.836045027533     -2.354441323513      3.746724118291
 O         1.521199371662      0.002582635994      5.664699376600
 H         1.610130368064     -2.461417408628      5.354874613854
 H         2.580877231628     -2.299776717026      3.855755092307
 F        -0.672117922970      1.072923006863      1.677137672093
 F        -0.620648457873     -1.067082738744      2.052300534402
 Li        1.577873034867      1.718044434982      4.867716387744
