# Supplementary material for: Evolving better solvate electrolytes for lithium secondary batteries
Source: Chem Sci. 2024 Apr 11;15(19):7342–58. doi: 10.1039/d4sc01492h (PMC11095511; doi:10.1039/d4sc01492h)
Supplement: SC-015-D4SC01492H-s001 [file SC-015-D4SC01492H-s001.zip › Lithium_complexes/LiNTfMe.xyz]

 N         2.186098053755      0.356379756599     -0.932882293046
 S         3.057972750698      1.659989967360     -1.082164460275
 C         1.206820802270      0.020476146132     -1.972682611339
 C         2.017048595671      3.130542169554     -0.510609957212
 F         2.720983758975      4.261673294453     -0.507963856933
 H         1.579596154107      0.243439694893     -2.976439182583
 H         0.257835806142      0.546241675311     -1.826081422655
 O         4.052451553247      1.531965557605      0.040561175513
 O         3.526210611519      2.059139008824     -2.403001631971
 F         1.553276644538      2.910595561277      0.731317975910
 F         0.964017965834      3.274908629135     -1.330112028521
 H         1.013160211506     -1.051272548611     -1.912382887886
 Li        3.247647091739     -0.071698912533      0.594101180998
