# Supplementary material for: Evolving better solvate electrolytes for lithium secondary batteries
Source: Chem Sci. 2024 Apr 11;15(19):7342–58. doi: 10.1039/d4sc01492h (PMC11095511; doi:10.1039/d4sc01492h)
Supplement: SC-015-D4SC01492H-s001 [file SC-015-D4SC01492H-s001.zip › Lithium_complexes/LiNTfMs.xyz]

 N        -0.101528762011     -0.015770482502      0.049917796259
 S         0.048155411517     -0.146217051525      1.665886974975
 S         1.159521080516      0.037908756654     -1.017260447731
 C         0.156200563151      1.645808796496      2.252574326185
 C         2.047807234117     -1.516491971890     -0.901897252176
 H         2.803081318293     -1.497906003897     -1.686516828806
 F         0.093569745635      1.672826600844      3.584203696559
 O         2.102431558822      1.128584087700     -0.840906045476
 O         0.350750346391      0.012186004865     -2.288512429097
 O        -1.227113598088     -0.626083187562      2.175294552629
 O         1.308036591429     -0.770213932690      2.057813001725
 F        -0.874320942366      2.342703033590      1.754426720863
 H         1.339368484294     -2.328691508158     -1.049033445825
 F         1.291921941812      2.207478924100      1.853026563578
 H         2.495406281792     -1.554828857916      0.089397953054
 Li       -1.321731942301      0.042840153891     -1.425282878713
