# Supplementary material for: Evolving better solvate electrolytes for lithium secondary batteries
Source: Chem Sci. 2024 Apr 11;15(19):7342–58. doi: 10.1039/d4sc01492h (PMC11095511; doi:10.1039/d4sc01492h)
Supplement: SC-015-D4SC01492H-s001 [file SC-015-D4SC01492H-s001.zip › Lithium_complexes/LiNTfTFA.xyz]

 F        -0.700233151186      3.404911636430      0.243476227236
 C        -0.985702570411      2.106360195437      0.159171285535
 S         0.527311945780      1.214644978073     -0.521430273441
 N        -0.026778681925     -0.308335744419     -0.483066755264
 C         0.724126536869     -1.289395331926     -0.015617729940
 C         0.024961559313     -2.672917694372     -0.025593093353
 O         1.583003294031      1.514762344230      0.498846169245
 O         0.759626248879      1.703743438515     -1.866636418424
 F        -0.090421940375     -3.118359143798      1.243187222604
 O         1.887575626854     -1.286048493304      0.442472709840
 F         0.775158307522     -3.557764172463     -0.706777209426
 F        -1.193328923318     -2.653705407805     -0.568745080662
 F        -1.276201404749      1.639935708432      1.373867640913
 F        -2.022398478975      1.929493522248     -0.647774715798
 Li        2.750917977693      0.204186157720      0.993369052934
