# Supplementary material for: Evolving better solvate electrolytes for lithium secondary batteries
Source: Chem Sci. 2024 Apr 11;15(19):7342–58. doi: 10.1039/d4sc01492h (PMC11095511; doi:10.1039/d4sc01492h)
Supplement: SC-015-D4SC01492H-s001 [file SC-015-D4SC01492H-s001.zip › Lithium_complexes/LiOAc.xyz]

 C        -4.510473969979      0.721099402137     -0.157234733501
 O        -5.612092461106      0.192063821581     -0.512454925642
 C        -3.295241882879     -0.153731632410      0.044701095818
 H        -2.764634228133     -0.231285282601     -0.909185150717
 H        -2.619462884950      0.293348379651      0.773327994713
 H        -3.592812822216     -1.156591417626      0.349918993506
 O        -4.411793834652      1.979226959259      0.007122290332
 Li       -6.201701916085      1.949321770007     -0.474823564510
