# Supplementary material for: Evolving better solvate electrolytes for lithium secondary batteries
Source: Chem Sci. 2024 Apr 11;15(19):7342–58. doi: 10.1039/d4sc01492h (PMC11095511; doi:10.1039/d4sc01492h)
Supplement: SC-015-D4SC01492H-s001 [file SC-015-D4SC01492H-s001.zip › Lithium_complexes/LiOTf.xyz]

 S         0.026040449405     -0.366343894271     -1.568357452725
 C        -0.392263515671      1.394213860369     -2.075395940314
 F         0.315518257177      1.746816343123     -3.146538518284
 O        -0.316430166072     -1.207786072237     -2.693214848587
 O         1.474384954837     -0.282825088225     -1.161559413705
 F        -0.095203726590      2.231174844931     -1.066457869204
 F        -1.690666685619      1.499346536685     -2.350585518422
 O        -0.738237602870     -0.555674673910     -0.283755777199
 Li        0.910278035404     -0.452044856467      0.633852338442
