# Supplementary material for: Evolving better solvate electrolytes for lithium secondary batteries
Source: Chem Sci. 2024 Apr 11;15(19):7342–58. doi: 10.1039/d4sc01492h (PMC11095511; doi:10.1039/d4sc01492h)
Supplement: SC-015-D4SC01492H-s001 [file SC-015-D4SC01492H-s001.zip › Lithium_complexes/LiPO2CF32.xyz]

 Li        0.786388020593      2.128551286933     -1.343736520761
 P         0.016627557319      0.291667080790     -0.132024665294
 O         1.476448450801      0.688653859804     -0.258305252484
 O        -0.874936807261      1.250262125861     -0.900680564061
 C        -0.497526041654      0.224866728784      1.691011786178
 C        -0.242353393742     -1.485769253375     -0.736989641302
 F         0.094975847299     -1.544989728694     -2.040827138229
 F        -1.522151196308     -1.877501350902     -0.619456012649
 F         0.524084263475     -2.363329476377     -0.068105532857
 F        -1.783092223783     -0.135676295158      1.840122968569
 F        -0.344028409004      1.454561836955      2.221713110786
 F         0.259063932265     -0.631376814622      2.397797462104
