# Supplementary material for: Evolving better solvate electrolytes for lithium secondary batteries
Source: Chem Sci. 2024 Apr 11;15(19):7342–58. doi: 10.1039/d4sc01492h (PMC11095511; doi:10.1039/d4sc01492h)
Supplement: SC-015-D4SC01492H-s001 [file SC-015-D4SC01492H-s001.zip › Lithium_complexes/LiPO2F2.xyz]

 P        -0.022500804959      0.205234145609     -0.075014205528
 O         1.424387981995      0.606482689312     -0.201486832229
 O        -0.915886543214      1.148879009300     -0.837827346585
 F        -0.463628201954      0.074988802536      1.436351269072
 F        -0.253072758538     -1.296713758134     -0.507172946603
 Li        0.729240326671      2.031719111378     -1.282819938126
