# Supplementary material for: Evolving better solvate electrolytes for lithium secondary batteries
Source: Chem Sci. 2024 Apr 11;15(19):7342–58. doi: 10.1039/d4sc01492h (PMC11095511; doi:10.1039/d4sc01492h)
Supplement: SC-015-D4SC01492H-s001 [file SC-015-D4SC01492H-s001.zip › Lithium_complexes/LiTFA.xyz]

 C        -4.575653758727      0.757996986241     -0.151275149093
 O        -5.626462146969      0.204751188143     -0.561012634198
 C        -3.317564427742     -0.130517531706      0.038613233425
 F        -2.630133192717     -0.184949904297     -1.125539131471
 F        -2.495084030572      0.359074493290      0.977716326958
 F        -3.639325369294     -1.385974758520      0.383747502378
 O        -4.464705418794      1.988505420095      0.075727572328
 Li       -6.259285655186      1.984567106754     -0.516605720328
