# Supplementary material for: Evolving better solvate electrolytes for lithium secondary batteries
Source: Chem Sci. 2024 Apr 11;15(19):7342–58. doi: 10.1039/d4sc01492h (PMC11095511; doi:10.1039/d4sc01492h)
Supplement: SC-015-D4SC01492H-s001 [file SC-015-D4SC01492H-s001.zip › Lithium_complexes/LiTfCC2N2.xyz]

 Li       -1.637939990441     -3.938835854995     -1.424074447433
 C         0.402024992489      1.495765342623     -0.547639580864
 S         1.393787765484      0.211076702763     -1.526952431953
 F         0.030281082929      2.499778698705     -1.341338944623
 F        -0.697240408221      0.923646085605     -0.033211074866
 F         1.146808524707      1.972636676381      0.449694556714
 C         0.272317225076     -0.327703892286     -2.754863626340
 O         1.598954530444     -0.885512907892     -0.581587684614
 O         2.489669537396      0.958387835666     -2.122041536917
 C        -0.445140865084     -1.454586117249     -2.455338972214
 C         0.096759105105      0.394728190190     -3.947940887235
 N        -0.059709316549      0.979460779800     -4.935659817285
 N        -1.031022183333     -2.426211539312     -2.171335552369
