# Supplementary material for: Evolving better solvate electrolytes for lithium secondary batteries
Source: Chem Sci. 2024 Apr 11;15(19):7342–58. doi: 10.1039/d4sc01492h (PMC11095511; doi:10.1039/d4sc01492h)
Supplement: SC-015-D4SC01492H-s001 [file SC-015-D4SC01492H-s001.zip › Lithium_complexes/LiTfNCN.xyz]

 N         0.112580303573      0.753916427539     -0.233103490424
 S         0.147768759536      0.169771054055      1.277789058968
 C         1.269342345862      1.335871055558      2.256823032888
 F         1.241959863885      1.008118496030      3.544545631760
 O        -1.228532463703      0.529668807725      1.740456802639
 O         0.664891036008     -1.163042390177      1.498075496738
 F         0.835464325357      2.593279617943      2.113019389396
 F         2.511844443349      1.245625468747      1.794308432036
 C         1.106675393484      0.514633335925     -1.088744118466
 N         1.928387443040      0.354927277456     -1.891081760689
 Li       -1.702491784391      1.352691593199      0.108713393155
