# Supplementary material for: Evolving better solvate electrolytes for lithium secondary batteries
Source: Chem Sci. 2024 Apr 11;15(19):7342–58. doi: 10.1039/d4sc01492h (PMC11095511; doi:10.1039/d4sc01492h)
Supplement: SC-015-D4SC01492H-s001 [file SC-015-D4SC01492H-s001.zip › MP2RESULTS_ENERGIES_MsCC2N2-scan]

Energy as a function of the dihedral, level of theory is RMP2(full)/cc-pVTZ//B3LYP-GD3BJ/6-311+G(d,p)
C-S-C-C-dihedral/degrees Energy/Hartree Energy/kJ/mol
0	-811.33627801934	23.2
5	-811.33635111601	23.0
10	-811.33656692779	22.4
15	-811.33691736567	21.5
20	-811.33739608888	20.3
25	-811.33799936617	18.7
30	-811.33872695946	16.8
35	-811.33956723525	14.6
40	-811.34048760678	12.1
45	-811.34143066072	9.7
50	-811.34233146772	7.3
55	-811.34313671258	5.2
60	-811.34381136044	3.4
65	-811.34434101056	2.0
70	-811.34472658910	1.0
75	-811.34497556113	0.4
80	-811.34510063743	0.0
85	-811.34511395045	0.0
90	-811.34502843063	0.2
95	-811.34485660365	0.7
100	-811.34461135341	1.3
105	-811.34430423438	2.1
110	-811.34394733371	3.1
115	-811.34354918583	4.1
120	-811.34311585841	5.2
125	-811.34265360964	6.5
130	-811.34216103508	7.8
135	-811.34163818579	9.1
140	-811.34108253738	10.6
145	-811.34049215261	12.1
150	-811.33986617453	13.8
155	-811.33920798970	15.5
160	-811.33852965997	17.3
165	-811.33785061523	19.1
170	-811.33720181422	20.8
175	-811.33662936583	22.3
180	-811.33627810854	23.2
185	-811.33662940014	22.3
190	-811.33720222059	20.8
195	-811.33785052170	19.1
200	-811.33852897048	17.3
205	-811.33920734447	15.5
210	-811.33986499096	13.8
215	-811.34049176242	12.1
220	-811.34108213679	10.6
225	-811.34163784794	9.1
230	-811.34216071357	7.8
235	-811.34265369738	6.5
240	-811.34311620739	5.2
245	-811.34354865224	4.1
250	-811.34394734109	3.1
255	-811.34430445791	2.1
260	-811.34461143715	1.3
265	-811.34485660708	0.7
270	-811.34502837858	0.2
275	-811.34511406407	0.0
280	-811.34510091399	0.0
285	-811.34497598092	0.4
290	-811.34472698719	1.0
295	-811.34434173750	2.0
300	-811.34381238558	3.4
305	-811.34313776310	5.2
310	-811.34233266300	7.3
315	-811.34143093425	9.7
320	-811.34048776050	12.1
325	-811.33956772003	14.6
330	-811.33872710823	16.8
335	-811.33799968123	18.7
340	-811.33739610470	20.3
345	-811.33691725927	21.5
350	-811.33656686951	22.4
355	-811.33635074671	23.0
360	-811.33627801934	23.2
