# Supplementary material for: Evolving better solvate electrolytes for lithium secondary batteries
Source: Chem Sci. 2024 Apr 11;15(19):7342–58. doi: 10.1039/d4sc01492h (PMC11095511; doi:10.1039/d4sc01492h)
Supplement: SC-015-D4SC01492H-s001 [file SC-015-D4SC01492H-s001.zip › MP2RESULTS_ENERGIES_MsNCN-scan]

Energy as a function of the dihedral, level of theory is RMP2(full)/cc-pVTZ//B3LYP-GD3BJ/6-311+G(d,p)
C-S-N-C-dihedral/degrees Energy/Hartree Energy/kJ/mol
0	-735.26977917007	12.8
5	-735.26984136999	12.6
10	-735.27002509351	12.2
15	-735.27032253469	11.4
20	-735.27072085103	10.3
25	-735.27120276627	9.1
30	-735.27174637727	7.6
35	-735.27232478956	6.1
40	-735.27290613330	4.6
45	-735.27345442761	3.2
50	-735.27393231295	1.9
55	-735.27430616215	0.9
60	-735.27455197768	0.3
65	-735.27465898365	0.0
70	-735.27463026509	0.1
75	-735.27447937918	0.5
80	-735.27422554717	1.1
85	-735.27389036396	2.0
90	-735.27349545671	3.1
95	-735.27306180810	4.2
100	-735.27260932679	5.4
105	-735.27215664704	6.6
110	-735.27172138883	7.7
115	-735.27131954867	8.8
120	-735.27096491417	9.7
125	-735.27066835127	10.5
130	-735.27043644772	11.1
135	-735.27027165038	11.5
140	-735.27017175865	11.8
145	-735.27012998648	11.9
150	-735.27013574666	11.9
155	-735.27017563528	11.8
160	-735.27023487473	11.6
165	-735.27029895988	11.4
170	-735.27035493522	11.3
175	-735.27039268201	11.2
180	-735.27040599935	11.2
185	-735.27039268502	11.2
190	-735.27035494015	11.3
195	-735.27029897314	11.4
200	-735.27023486713	11.6
205	-735.27017562066	11.8
210	-735.27013575824	11.9
215	-735.27013001517	11.9
220	-735.27017179161	11.8
225	-735.27027171210	11.5
230	-735.27043650642	11.1
235	-735.27066847062	10.5
240	-735.27096522944	9.7
245	-735.27131984205	8.8
250	-735.27172155744	7.7
255	-735.27215667713	6.6
260	-735.27260922782	5.4
265	-735.27306170592	4.2
270	-735.27349536968	3.1
275	-735.27389032469	2.0
280	-735.27422557056	1.1
285	-735.27447935678	0.5
290	-735.27463021293	0.1
295	-735.27465888950	0.0
300	-735.27455186101	0.3
305	-735.27430606542	0.9
310	-735.27393224413	1.9
315	-735.27345439695	3.2
320	-735.27290614012	4.6
325	-735.27232476943	6.1
330	-735.27174637765	7.6
335	-735.27120279744	9.1
340	-735.27072083107	10.3
345	-735.27032244449	11.4
350	-735.27002501104	12.2
355	-735.26984127265	12.6
