# Supplementary material for: Evolving better solvate electrolytes for lithium secondary batteries
Source: Chem Sci. 2024 Apr 11;15(19):7342–58. doi: 10.1039/d4sc01492h (PMC11095511; doi:10.1039/d4sc01492h)
Supplement: SC-015-D4SC01492H-s001 [file SC-015-D4SC01492H-s001.zip › MP2RESULTS_ENERGIES_TfCC2N2-scan]

Energy as a function of the dihedral, level of theory is RMP2(full)/cc-pVTZ//B3LYP-GD3BJ/6-311+G(d,p)
C-S-C-C-dihedral/degrees Energy/Hartree Energy/kJ/mol
0	-1108.7685497567	47.3
5	-1108.7687606862	46.7
10	-1108.7693652096	45.1
15	-1108.7703029087	42.7
20	-1108.7715112036	39.5
25	-1108.7729218003	35.8
30	-1108.7744611710	31.7
35	-1108.7760645921	27.5
40	-1108.7776766048	23.3
45	-1108.7792509801	19.2
50	-1108.7807544900	15.2
55	-1108.7821465273	11.6
60	-1108.7833898733	8.3
65	-1108.7844500489	5.5
70	-1108.7853012610	3.3
75	-1108.7859322969	1.6
80	-1108.7863436859	0.5
85	-1108.7865454020	0.0
90	-1108.7865522414	0.0
95	-1108.7863809345	0.5
100	-1108.7860467365	1.3
105	-1108.7855628111	2.6
110	-1108.7849442439	4.2
115	-1108.7842048563	6.2
120	-1108.7833495841	8.4
125	-1108.7823877134	10.9
130	-1108.7813280499	13.7
135	-1108.7801733886	16.7
140	-1108.7789272649	20.0
145	-1108.7776084434	23.5
150	-1108.7762361509	27.1
155	-1108.7748593014	30.7
160	-1108.7735170733	34.2
165	-1108.7722233549	37.6
170	-1108.7709804614	40.9
175	-1108.7698031581	44.0
180	-1108.7687598554	46.7
185	-1108.7698037408	44.0
190	-1108.7709807898	40.9
195	-1108.7722245294	37.6
200	-1108.7735183042	34.2
205	-1108.7748622546	30.7
210	-1108.7762402342	27.1
215	-1108.7776123416	23.5
220	-1108.7789310181	20.0
225	-1108.7801724275	16.8
230	-1108.7813264463	13.7
235	-1108.7823877203	10.9
240	-1108.7833487967	8.4
245	-1108.7842046686	6.2
250	-1108.7849458138	4.2
255	-1108.7855627231	2.6
260	-1108.7860456597	1.3
265	-1108.7863807490	0.5
270	-1108.7865528747	0.0
275	-1108.7865450078	0.0
280	-1108.7863427990	0.6
285	-1108.7859307463	1.6
290	-1108.7852988858	3.3
295	-1108.7844472299	5.5
300	-1108.7833879726	8.3
305	-1108.7821451642	11.6
310	-1108.7807532856	15.2
315	-1108.7792506024	19.2
320	-1108.7776743352	23.3
325	-1108.7760645986	27.5
330	-1108.7744606830	31.7
335	-1108.7729208190	35.8
340	-1108.7715111717	39.5
345	-1108.7703022986	42.7
350	-1108.7693650516	45.1
355	-1108.7687613317	46.7
360	-1108.7685497566	47.3
