# Supplementary material for: Evolving better solvate electrolytes for lithium secondary batteries
Source: Chem Sci. 2024 Apr 11;15(19):7342–58. doi: 10.1039/d4sc01492h (PMC11095511; doi:10.1039/d4sc01492h)
Supplement: SC-015-D4SC01492H-s001 [file SC-015-D4SC01492H-s001.zip › MP2RESULTS_ENERGIES_TfNCN-scan]

Energy as a function of the dihedral, level of theory is RMP2(full)/cc-pVTZ//B3LYP-GD3BJ/6-311+G(d,p)
C-S-N-C-dihedral/degrees Energy/Hartree Energy/kJ/mol
0	-1032.7084214908	26.1
5	-1032.7085077127	25.9
10	-1032.7087633912	25.2
15	-1032.7091795234	24.1
20	-1032.7097409643	22.6
25	-1032.7104266157	20.8
30	-1032.7112102963	18.8
35	-1032.7120628189	16.5
40	-1032.7129543019	14.2
45	-1032.7138561402	11.8
50	-1032.7147425576	9.5
55	-1032.7155891062	7.3
60	-1032.7163695491	5.2
65	-1032.7170543154	3.4
70	-1032.7176135368	2.0
75	-1032.7180232590	0.9
80	-1032.7182709349	0.2
85	-1032.7183565163	0.0
90	-1032.7182918173	0.2
95	-1032.7180968920	0.7
100	-1032.7177946007	1.5
105	-1032.7174097734	2.5
110	-1032.7169681566	3.6
115	-1032.7164947286	4.9
120	-1032.7160133902	6.2
125	-1032.7155458565	7.4
130	-1032.7151104602	8.5
135	-1032.7147211562	9.5
140	-1032.7143871552	10.4
145	-1032.7141123585	11.1
150	-1032.7138960355	11.7
155	-1032.7137333266	12.1
160	-1032.7136168760	12.4
165	-1032.7135382172	12.7
170	-1032.7134890011	12.8
175	-1032.7134623818	12.8
180	-1032.7134540971	12.9
185	-1032.7134624061	12.8
190	-1032.7134890354	12.8
195	-1032.7135382893	12.7
200	-1032.7136169631	12.4
205	-1032.7137333801	12.1
210	-1032.7138960588	11.7
215	-1032.7141123974	11.1
220	-1032.7143871125	10.4
225	-1032.7147210854	9.5
230	-1032.7151103569	8.5
235	-1032.7155457700	7.4
240	-1032.7160133729	6.2
245	-1032.7164946782	4.9
250	-1032.7169680206	3.6
255	-1032.7174095577	2.5
260	-1032.7177942757	1.5
265	-1032.7180965883	0.7
270	-1032.7182915940	0.2
275	-1032.7183563438	0.0
280	-1032.7182707816	0.2
285	-1032.7180230946	0.9
290	-1032.7176134881	2.0
295	-1032.7170544281	3.4
300	-1032.7163698003	5.2
305	-1032.7155893747	7.3
310	-1032.7147428614	9.5
315	-1032.7138564225	11.8
320	-1032.7129545652	14.2
325	-1032.7120630835	16.5
330	-1032.7112104575	18.8
335	-1032.7104266132	20.8
340	-1032.7097410223	22.6
345	-1032.7091797675	24.1
350	-1032.7087636554	25.2
355	-1032.7085078884	25.9
