# Supplementary material for: Evolving better solvate electrolytes for lithium secondary batteries
Source: Chem Sci. 2024 Apr 11;15(19):7342–58. doi: 10.1039/d4sc01492h (PMC11095511; doi:10.1039/d4sc01492h)
Supplement: SC-015-D4SC01492H-s001 [file SC-015-D4SC01492H-s001.zip › Onsager_Method_B.xlsx]

## Sheet: LiSL2TfNCN
		value	error
	µ Li	4.14667e-11	4.81673e-12	(m^2/Vs)
	µ Sulfolane	5.432e-12	1.98258e-12	(m^2/Vs)
	µ Anion	-1.27e-11	1.83935e-12	(m^2/Vs)
	tPPLi	0.83198	0.00841828
	c sulfolane	6.85249	0.00428516
	c lithium	3.42624	0.00214258
	c anion	3.42624	0.00214258
	sigma Li	0.0137081	0.00159234	S / m
	sigma Anion	0.00419838	0.00060806	S / m
	𝜎 𝑖𝑜𝑛 eNMR	0.0179065	0.00170449				0.179(17) mS/cm
	t µ Li	0.765538	0.0333236
	𝜎++	0.0153683	0.0015649	S / m			0.154(16) mS/cm
	𝜎--	0.00585856	0.00178059	S / m			0.059(18) mS/cm
	𝜎+-	0.00166018	0.00111942	S / m			0.017(11) mS/cm
	self +	0.0215909	0.00107455	S / m			0.216(11) mS/cm
	self -	0.0130953	0.000363133	S / m			0.131(4) mS/cm
	distinct ++	-0.00622257	0.0018983	S / m			-0.062(19) mS/cm
	distinct --	-0.00723673	0.00181724	S / m			-0.072(18) mS/cm
	cross	-0.0167797	0.00345229	S / m			-0.168(35) mS/cm
	alpha	0.724002	0.0808536				0.72(8)
	beta	0.156423	0.106909				0.16(11)
	Nernst-Einstein	0.483757
	Ionicity	0.516243	0.0519592
	mass ratio k	3.26509	0.60619
check
teNMR		0.765538	0.0454495
tABC		0.83198
conductivity		0.0179065

## Sheet: LiSL2TfNMs
		value	error
	µ Li	3.755e-11	4.77437e-12	(m^2/Vs)
	µ Sulfolane	1.6475e-12	9.32024e-13	(m^2/Vs)
	µ Anion	-7.97e-12	1.5647e-12	(m^2/Vs)
	tPPLi	0.868988	0.0341082
	c sulfolane	6.34251	0.00359828
	c lithium	3.17125	0.00179914
	c anion	3.17125	0.00179914
	sigma Li	0.0114895	0.00146087	S / m
	sigma Anion	0.00243865	0.000478765	S / m
	𝜎 𝑖𝑜𝑛 eNMR	0.0139281	0.00153732	S / m			0.139(15) mS/cm
	t µ Li	0.824912	0.0337827
	𝜎++	0.0123099	0.00163286	S / m			0.123(16) mS/cm
	𝜎--	0.00325907	0.00155917	S / m			0.033(16) mS/cm
	𝜎+-	0.00082042	0.0011609	S / m			0.008(12) mS/cm
	self +	0.015251	0.000333499	S / m			0.153(3) mS/cm
	self -	0.00826903	0.000131375	S / m			0.083(1) mS/cm
	distinct ++	-0.00294109	0.00166657	S / m			-0.029(17) mS/cm
	distinct --	-0.00500996	0.00156469	S / m			-0.050(16) mS/cm
	cross	-0.00959189	0.00325829	S / m			-0.096(33) mS/cm
	alpha	0.790669	0.114657				0.79(11)
	beta	0.105392	0.14991				0.11(15)
	Nernst-Einstein	0.407818
	Ionicity	0.592182	0.0659823
	mass ratio k	4.71142	1.102
check
teNMR		0.824912	0.0611476
tABC		0.868988
conductivity		0.0139281

## Sheet: LiSL2TfNAc
		value	error
	µ Li	2.23833e-11	5.34324e-12	(m^2/Vs)
	µ Sulfolane	8.19833e-12	1.87104e-12	(m^2/Vs)
	µ Anion	-1.238e-11	2.79132e-12	(m^2/Vs)
	tPPLi	0.891107	0.0183411
	c sulfolane	6.48383	0.00395123
	c lithium	3.24191	0.00197561
	c anion	3.24191	0.00197561
	sigma Li	0.00700142	0.00167135	S / m
	sigma Anion	0.00387242	0.000873116	S / m
	𝜎 𝑖𝑜𝑛 eNMR	0.0108738	0.00188567				0.109(19) mS/cm
	t µ Li	0.643878	0.0752931
	𝜎++	0.0157933	0.00508642	S / m			0.158(51) mS/cm
	𝜎--	0.0126643	0.00616847	S / m			0.127(62) mS/cm
	𝜎+-	0.00879186	0.00523956	S / m			0.088(52) mS/cm
	self +	0.0215349	0.00229697	S / m			0.215(23) mS/cm
	self -	0.019068	0.000269401	S / m			0.191(3) mS/cm
	distinct ++	-0.00574165	0.00558101	S / m			-0.057(56) mS/cm
	distinct --	-0.00640374	0.00617435	S / m			-0.064(62) mS/cm
	cross	-0.0297291	0.0133822	S / m			-0.297(134) mS/cm
	alpha	0.554977	0.15592				0.55(16)
	beta	0.617893	0.407104				0.62(41)
	Nernst-Einstein	0.732191
	Ionicity	0.267809	0.0488827
	mass ratio k	1.80802	0.593686
check
teNMR		0.643878	0.296288
tABC		0.891107
conductivity		0.0108738
