# Supplementary material for: Evolving better solvate electrolytes for lithium secondary batteries
Source: Chem Sci. 2024 Apr 11;15(19):7342–58. doi: 10.1039/d4sc01492h (PMC11095511; doi:10.1039/d4sc01492h)
Supplement: SC-015-D4SC01492H-s001 [file SC-015-D4SC01492H-s001.zip › prealpha/dihedral.inp]

 3 ### Molecule type index (i.e. the molecule to observe)
 dihedral 1 ### dihedral autocorrelation + number of dihedral conditions to be fulfilled 
 5 2 1 9    0.0 180.0 ### this is the C-S-N-C dihedral
 tmax 100000 ### maximum time shift of the correlation function
 skip_autocorrelation F  ### autocorrelation in addition to PES & indicences.
 fold F ### just use the range from a to b, no folding
 dump_verbose T ### dump verbose information such as the PES subset population.
 bin_count 72 ### Setting the bin count to 72 (default is 100)
 quit

 This is an input file for the dihedral conditions analysis.
 To actually perform the implied calculations, it has to be referenced in 'general.inp'.
