# Supplementary material for: Evolving better solvate electrolytes for lithium secondary batteries
Source: Chem Sci. 2024 Apr 11;15(19):7342–58. doi: 10.1039/d4sc01492h (PMC11095511; doi:10.1039/d4sc01492h)
Supplement: SC-015-D4SC01492H-s001 [file SC-015-D4SC01492H-s001.zip › prealpha/general.inp]

 "LiSL2TfNCN.lmp" ### trajectory filename
 "molecular.inp" ### inputfile for module MOLECULAR
 "/lustre/home/users/dyn/sfon-li-cntf/140-70-70-403k/" ### path to trajectory
 "./" ### path to other input files
 "./species/" ### output folder


 sequential_read F ### load trajectory into RAM.
 time_scaling_factor 200
 trajectory_type lmp ### which format the (input) trajectory has
 show_settings
 parallel_operation T ### turn on parallel operation
 set_threads 16
 alpha2_simple
 set_prefix "toLi_"
 speciation speciation.inp
 set_prefix "CSNC-"
 dihedral "dihedral.inp" ### invoke dihedral condition analysis
 dump_cut T 500000 500000 2 1 6.0
 dump_cut T 500000 500000 2 2 6.0
 dump_cut T 500000 500000 2 3 6.0
 quit
