# Supplementary material for: Evolving better solvate electrolytes for lithium secondary batteries
Source: Chem Sci. 2024 Apr 11;15(19):7342–58. doi: 10.1039/d4sc01492h (PMC11095511; doi:10.1039/d4sc01492h)
Supplement: SC-015-D4SC01492H-s001 [file SC-015-D4SC01492H-s001.zip › prealpha/molecular.inp]

 500000 ### number of timesteps in trajectory
 3 ### number of different types of molecules. Followed by list of molecules.
 +0 15 140 ### There are 140 molecules per step with charge +0 and 15 atoms each.
 +1 1 70 ### There are 70 molecules per step with charge +1 and 1 atoms each.
 -1 10 70 ### There are 70 molecules per step with charge -1 and 10 atoms each.
 
