# Supplementary material for: Evolving better solvate electrolytes for lithium secondary batteries
Source: Chem Sci. 2024 Apr 11;15(19):7342–58. doi: 10.1039/d4sc01492h (PMC11095511; doi:10.1039/d4sc01492h)
Supplement: SC-015-D4SC01492H-s001 [file SC-015-D4SC01492H-s001.zip › prealpha/speciation.inp]

1 acceptor
2 1 0.0 Li atom
5 donors
1 6 2.74 sulfolane-O
1 7 2.74 sulfolane-O
3 3 2.78 TfNCN-O
3 4 2.78 TfNCN-O
3 10 2.92 TfNCN-CN

group_elements

N_species 60
N_neighbours 7
nsteps 500000
tmax 100000
sampling_interval 1
print_beads T
autocorrelation T
use_log T

quit
