# Supplementary material for: Evolving better solvate electrolytes for lithium secondary batteries
Source: Chem Sci. 2024 Apr 11;15(19):7342–58. doi: 10.1039/d4sc01492h (PMC11095511; doi:10.1039/d4sc01492h)
Supplement: SC-015-D4SC01492H-s001 [file SC-015-D4SC01492H-s001.zip › prealpha/speciation_statistics.dat]

 This file contains speciation statistics for acceptors coordinated by donors.
 This acceptor was atom 1 (Li) of molecule type 2 (Li).
 The donor molecule types and atom types are given at the bottom.
 For this acceptor, 30 different species were observed,
 Which are now given in order of decreasing probability:
   -------
   Species #(1) in 21.7% of the cases.
   This species has a total of 4 connections,
   with a total of 4 neighbour atoms in 4 neighbour molecules:
     2 Molecules of type 1(SC4O2H8) with one connection each:
       atom group 1 (donor) to atom group 1 (acceptor)
     One molecule of type 3(N2SO2C2F3) with one connection:
       atom group 2 (donor) to atom group 1 (acceptor)
     One molecule of type 3(N2SO2C2F3) with one connection:
       atom group 1 (donor) to atom group 1 (acceptor)
   The total formal charge including the acceptor was -1.
   -------
   Species #(2) in 11.8% of the cases.
   This species has a total of 4 connections,
   with a total of 4 neighbour atoms in 4 neighbour molecules:
     2 Molecules of type 1(SC4O2H8) with one connection each:
       atom group 1 (donor) to atom group 1 (acceptor)
     2 Molecules of type 3(N2SO2C2F3) with one connection each:
       atom group 2 (donor) to atom group 1 (acceptor)
   The total formal charge including the acceptor was -1.
   -------
   Species #(3) in 11.1% of the cases.
   This species has a total of 4 connections,
   with a total of 4 neighbour atoms in 4 neighbour molecules:
     3 Molecules of type 1(SC4O2H8) with one connection each:
       atom group 1 (donor) to atom group 1 (acceptor)
     One molecule of type 3(N2SO2C2F3) with one connection:
       atom group 2 (donor) to atom group 1 (acceptor)
   The total formal charge including the acceptor was +0.
   -------
   Species #(4) in 9.1% of the cases.
   This species has a total of 4 connections,
   with a total of 4 neighbour atoms in 4 neighbour molecules:
     3 Molecules of type 1(SC4O2H8) with one connection each:
       atom group 1 (donor) to atom group 1 (acceptor)
     One molecule of type 3(N2SO2C2F3) with one connection:
       atom group 1 (donor) to atom group 1 (acceptor)
   The total formal charge including the acceptor was +0.
   -------
   Species #(5) in 8.5% of the cases.
   This species has a total of 4 connections,
   with a total of 4 neighbour atoms in 4 neighbour molecules:
     One molecule of type 1(SC4O2H8) with one connection:
       atom group 1 (donor) to atom group 1 (acceptor)
     One molecule of type 3(N2SO2C2F3) with one connection:
       atom group 1 (donor) to atom group 1 (acceptor)
     2 Molecules of type 3(N2SO2C2F3) with one connection each:
       atom group 2 (donor) to atom group 1 (acceptor)
   The total formal charge including the acceptor was -2.
   -------
   Species #(6) in 7.4% of the cases.
   This species has a total of 4 connections,
   with a total of 4 neighbour atoms in 4 neighbour molecules:
     2 Molecules of type 1(SC4O2H8) with one connection each:
       atom group 1 (donor) to atom group 1 (acceptor)
     2 Molecules of type 3(N2SO2C2F3) with one connection each:
       atom group 1 (donor) to atom group 1 (acceptor)
   The total formal charge including the acceptor was -1.
   -------
   Species #(7) in 7.1% of the cases.
   This species has a total of 4 connections,
   with a total of 4 neighbour atoms in 4 neighbour molecules:
     One molecule of type 1(SC4O2H8) with one connection:
       atom group 1 (donor) to atom group 1 (acceptor)
     2 Molecules of type 3(N2SO2C2F3) with one connection each:
       atom group 1 (donor) to atom group 1 (acceptor)
     One molecule of type 3(N2SO2C2F3) with one connection:
       atom group 2 (donor) to atom group 1 (acceptor)
   The total formal charge including the acceptor was -2.
   -------
   Species #(8) in 2.4% of the cases.
   This species has a total of 4 connections,
   with a total of 4 neighbour atoms in 4 neighbour molecules:
     4 Molecules of type 1(SC4O2H8) with one connection each:
       atom group 1 (donor) to atom group 1 (acceptor)
   The total formal charge including the acceptor was +1.
   -------
   Species #(9) in 1.9% of the cases.
   This species has a total of 5 connections,
   with a total of 5 neighbour atoms in 5 neighbour molecules:
     4 Molecules of type 1(SC4O2H8) with one connection each:
       atom group 1 (donor) to atom group 1 (acceptor)
     One molecule of type 3(N2SO2C2F3) with one connection:
       atom group 1 (donor) to atom group 1 (acceptor)
   The total formal charge including the acceptor was +0.
   -------
   Species #(10) in 1.8% of the cases.
   This species has a total of 5 connections,
   with a total of 5 neighbour atoms in 5 neighbour molecules:
     3 Molecules of type 1(SC4O2H8) with one connection each:
       atom group 1 (donor) to atom group 1 (acceptor)
     One molecule of type 3(N2SO2C2F3) with one connection:
       atom group 2 (donor) to atom group 1 (acceptor)
     One molecule of type 3(N2SO2C2F3) with one connection:
       atom group 1 (donor) to atom group 1 (acceptor)
   The total formal charge including the acceptor was -1.
   -------
   Species #(11) in 1.5% of the cases.
   This species has a total of 4 connections,
   with a total of 4 neighbour atoms in 4 neighbour molecules:
     One molecule of type 1(SC4O2H8) with one connection:
       atom group 1 (donor) to atom group 1 (acceptor)
     3 Molecules of type 3(N2SO2C2F3) with one connection each:
       atom group 1 (donor) to atom group 1 (acceptor)
   The total formal charge including the acceptor was -2.
   -------
     Species #(12) in 308803 cases (less than 1%).
   This species has a total of 4 connections,
   with a total of 4 neighbour atoms in 4 neighbour molecules:
     2 Molecules of type 3(N2SO2C2F3) with one connection each:
       atom group 1 (donor) to atom group 1 (acceptor)
     2 Molecules of type 3(N2SO2C2F3) with one connection each:
       atom group 2 (donor) to atom group 1 (acceptor)
   The total formal charge including the acceptor was -3.
   -------
     Species #(13) in 263132 cases (less than 1%).
   This species has a total of 4 connections,
   with a total of 4 neighbour atoms in 4 neighbour molecules:
     3 Molecules of type 3(N2SO2C2F3) with one connection each:
       atom group 2 (donor) to atom group 1 (acceptor)
     One molecule of type 3(N2SO2C2F3) with one connection:
       atom group 1 (donor) to atom group 1 (acceptor)
   The total formal charge including the acceptor was -3.
   -------
     Species #(14) in 260295 cases (less than 1%).
   This species has a total of 5 connections,
   with a total of 5 neighbour atoms in 5 neighbour molecules:
     4 Molecules of type 1(SC4O2H8) with one connection each:
       atom group 1 (donor) to atom group 1 (acceptor)
     One molecule of type 3(N2SO2C2F3) with one connection:
       atom group 2 (donor) to atom group 1 (acceptor)
   The total formal charge including the acceptor was +0.
   -------
     Species #(15) in 239224 cases (less than 1%).
   This species has a total of 5 connections,
   with a total of 5 neighbour atoms in 5 neighbour molecules:
     2 Molecules of type 1(SC4O2H8) with one connection each:
       atom group 1 (donor) to atom group 1 (acceptor)
     2 Molecules of type 3(N2SO2C2F3) with one connection each:
       atom group 1 (donor) to atom group 1 (acceptor)
     One molecule of type 3(N2SO2C2F3) with one connection:
       atom group 2 (donor) to atom group 1 (acceptor)
   The total formal charge including the acceptor was -2.
   -------
     Species #(16) in 227786 cases (less than 1%).
   This species has a total of 5 connections,
   with a total of 5 neighbour atoms in 5 neighbour molecules:
     2 Molecules of type 1(SC4O2H8) with one connection each:
       atom group 1 (donor) to atom group 1 (acceptor)
     2 Molecules of type 3(N2SO2C2F3) with one connection each:
       atom group 2 (donor) to atom group 1 (acceptor)
     One molecule of type 3(N2SO2C2F3) with one connection:
       atom group 1 (donor) to atom group 1 (acceptor)
   The total formal charge including the acceptor was -2.
   -------
     Species #(17) in 213371 cases (less than 1%).
   This species has a total of 5 connections,
   with a total of 5 neighbour atoms in 5 neighbour molecules:
     3 Molecules of type 1(SC4O2H8) with one connection each:
       atom group 1 (donor) to atom group 1 (acceptor)
     2 Molecules of type 3(N2SO2C2F3) with one connection each:
       atom group 2 (donor) to atom group 1 (acceptor)
   The total formal charge including the acceptor was -1.
   -------
     Species #(18) in 77498 cases (less than 1%).
   This species has a total of 5 connections,
   with a total of 5 neighbour atoms in 4 neighbour molecules:
     2 Molecules of type 1(SC4O2H8) with one connection each:
       atom group 1 (donor) to atom group 1 (acceptor)
     One molecule of type 1(SC4O2H8) with 2 connections:
       atom group 1 (donor) to atom group 1 (acceptor)
       atom group 1 (donor) to atom group 1 (acceptor)
     One molecule of type 3(N2SO2C2F3) with one connection:
       atom group 2 (donor) to atom group 1 (acceptor)
   The total formal charge including the acceptor was +0.
   -------
     Species #(19) in 74945 cases (less than 1%).
   This species has a total of 3 connections,
   with a total of 3 neighbour atoms in 3 neighbour molecules:
     One molecule of type 1(SC4O2H8) with one connection:
       atom group 1 (donor) to atom group 1 (acceptor)
     2 Molecules of type 3(N2SO2C2F3) with one connection each:
       atom group 2 (donor) to atom group 1 (acceptor)
   The total formal charge including the acceptor was -1.
   -------
     Species #(20) in 73256 cases (less than 1%).
   This species has a total of 3 connections,
   with a total of 3 neighbour atoms in 3 neighbour molecules:
     2 Molecules of type 1(SC4O2H8) with one connection each:
       atom group 1 (donor) to atom group 1 (acceptor)
     One molecule of type 3(N2SO2C2F3) with one connection:
       atom group 2 (donor) to atom group 1 (acceptor)
   The total formal charge including the acceptor was +0.
   -------
     Species #(21) in 43813 cases (less than 1%).
   This species has a total of 5 connections,
   with a total of 5 neighbour atoms in 4 neighbour molecules:
     One molecule of type 1(SC4O2H8) with 2 connections:
       atom group 1 (donor) to atom group 1 (acceptor)
       atom group 1 (donor) to atom group 1 (acceptor)
     One molecule of type 1(SC4O2H8) with one connection:
       atom group 1 (donor) to atom group 1 (acceptor)
     2 Molecules of type 3(N2SO2C2F3) with one connection each:
       atom group 2 (donor) to atom group 1 (acceptor)
   The total formal charge including the acceptor was -1.
   -------
     Species #(22) in 41763 cases (less than 1%).
   This species has a total of 5 connections,
   with a total of 5 neighbour atoms in 4 neighbour molecules:
     3 Molecules of type 1(SC4O2H8) with one connection each:
       atom group 1 (donor) to atom group 1 (acceptor)
     One molecule of type 1(SC4O2H8) with 2 connections:
       atom group 1 (donor) to atom group 1 (acceptor)
       atom group 1 (donor) to atom group 1 (acceptor)
   The total formal charge including the acceptor was +1.
   -------
     Species #(23) in 40910 cases (less than 1%).
   This species has a total of 5 connections,
   with a total of 5 neighbour atoms in 4 neighbour molecules:
     2 Molecules of type 1(SC4O2H8) with one connection each:
       atom group 1 (donor) to atom group 1 (acceptor)
     One molecule of type 3(N2SO2C2F3) with 2 connections:
       atom group 1 (donor) to atom group 1 (acceptor)
       atom group 1 (donor) to atom group 1 (acceptor)
     One molecule of type 3(N2SO2C2F3) with one connection:
       atom group 2 (donor) to atom group 1 (acceptor)
   The total formal charge including the acceptor was -1.
   -------
     Species #(24) in 35120 cases (less than 1%).
   This species has a total of 5 connections,
   with a total of 5 neighbour atoms in 4 neighbour molecules:
     One molecule of type 1(SC4O2H8) with 2 connections:
       atom group 1 (donor) to atom group 1 (acceptor)
       atom group 1 (donor) to atom group 1 (acceptor)
     One molecule of type 1(SC4O2H8) with one connection:
       atom group 1 (donor) to atom group 1 (acceptor)
     2 Molecules of type 3(N2SO2C2F3) with one connection each:
       atom group 1 (donor) to atom group 1 (acceptor)
   The total formal charge including the acceptor was -1.
   -------
     Species #(25) in 19461 cases (less than 1%).
   This species has a total of 5 connections,
   with a total of 5 neighbour atoms in 4 neighbour molecules:
     One molecule of type 1(SC4O2H8) with one connection:
       atom group 1 (donor) to atom group 1 (acceptor)
     One molecule of type 3(N2SO2C2F3) with 2 connections:
       atom group 1 (donor) to atom group 1 (acceptor)
       atom group 1 (donor) to atom group 1 (acceptor)
     One molecule of type 3(N2SO2C2F3) with one connection:
       atom group 1 (donor) to atom group 1 (acceptor)
     One molecule of type 3(N2SO2C2F3) with one connection:
       atom group 2 (donor) to atom group 1 (acceptor)
   The total formal charge including the acceptor was -2.
   -------
     Species #(26) in 17913 cases (less than 1%).
   This species has a total of 3 connections,
   with a total of 3 neighbour atoms in 3 neighbour molecules:
     One molecule of type 1(SC4O2H8) with one connection:
       atom group 1 (donor) to atom group 1 (acceptor)
     2 Molecules of type 3(N2SO2C2F3) with one connection each:
       atom group 1 (donor) to atom group 1 (acceptor)
   The total formal charge including the acceptor was -1.
   -------
     Species #(27) in 8364 cases (less than 1%).
   This species has a total of 5 connections,
   with a total of 5 neighbour atoms in 4 neighbour molecules:
     One molecule of type 1(SC4O2H8) with one connection:
       atom group 1 (donor) to atom group 1 (acceptor)
     One molecule of type 3(N2SO2C2F3) with 2 connections:
       atom group 1 (donor) to atom group 1 (acceptor)
       atom group 1 (donor) to atom group 1 (acceptor)
     2 Molecules of type 3(N2SO2C2F3) with one connection each:
       atom group 1 (donor) to atom group 1 (acceptor)
   The total formal charge including the acceptor was -2.
   -------
     Species #(28) in 5377 cases (less than 1%).
   This species has a total of 5 connections,
   with a total of 5 neighbour atoms in 4 neighbour molecules:
     One molecule of type 1(SC4O2H8) with 2 connections:
       atom group 1 (donor) to atom group 1 (acceptor)
       atom group 1 (donor) to atom group 1 (acceptor)
     2 Molecules of type 3(N2SO2C2F3) with one connection each:
       atom group 1 (donor) to atom group 1 (acceptor)
     One molecule of type 3(N2SO2C2F3) with one connection:
       atom group 2 (donor) to atom group 1 (acceptor)
   The total formal charge including the acceptor was -2.
   -------
     Species #(29) in 1833 cases (less than 1%).
   This species has a total of 5 connections,
   with a total of 5 neighbour atoms in 5 neighbour molecules:
     2 Molecules of type 3(N2SO2C2F3) with one connection each:
       atom group 1 (donor) to atom group 1 (acceptor)
     3 Molecules of type 3(N2SO2C2F3) with one connection each:
       atom group 2 (donor) to atom group 1 (acceptor)
   The total formal charge including the acceptor was -4.
   -------
     Species #(30) in 1281 cases (less than 1%).
   This species has a total of 6 connections,
   with a total of 6 neighbour atoms in 5 neighbour molecules:
     4 Molecules of type 1(SC4O2H8) with one connection each:
       atom group 1 (donor) to atom group 1 (acceptor)
     One molecule of type 3(N2SO2C2F3) with 2 connections:
       atom group 1 (donor) to atom group 1 (acceptor)
       atom group 1 (donor) to atom group 1 (acceptor)
   The total formal charge including the acceptor was +0.

 The donors of this analysis were:
   Donor #1 was molecule type 1 (SC4O2H8), with the following atom groups:
     Group #1, atom indices 6(O), 7(O).
   Donor #2 was molecule type 3 (N2SO2C2F3), with the following atom groups:
     Group #1, atom indices 3(O), 4(O).
     Group #2, atom indices 10(N).
