# Supplementary material for: Evolving better solvate electrolytes for lithium secondary batteries
Source: Chem Sci. 2024 Apr 11;15(19):7342–58. doi: 10.1039/d4sc01492h (PMC11095511; doi:10.1039/d4sc01492h)
Supplement: SC-015-D4SC01492H-s001 [file SC-015-D4SC01492H-s001.zip › sigmasurfacearea.dat]

Energy/kcal/mol	5cPFSI	MsCC2N2	MsNCN	NMs2	NMsTFA	NPf2	NPfFs	NSO2CNSO2CN	NTf2	NTf3O1	NTf5	6cPFSI	NTfAc	NTfMe	NTfMs	NTfTFA	OAc	OTf	PO2CF32	PO2F2	TFA	TfCC2N2	BF4	TfNCN	CHTf2	CMs3	CTf3	DFTFSI	FSI	FTA
-159.2778	0	0	0	0	0	0	0	0	0	0	0	0	0	0	0	0	0	0	0	0	0	0	0	0	0	0	0	0	0	0
-157.8333	0	0	0	0	0	0	0	0	0	0	0	0	0	0	0	0	0	0	0	0	0	0	0	0	0	0	0	0	0	0
-156.3889	0	0	0	0	0	0	0	0	0	0	0	0	0	0	0	0	0	0	0	0	0	0	0	0	0	0	0	0	0	0
-154.9444	0	0	0	0	0	0	0	0	0	0	0	0	0	0	0	0	0.2035	0	0	0	0	0	0	0	0	0	0	0	0	0
-153.5	0	0	0	0	0	0	0	0	0	0	0	0	0	0	0	0	0.5722	0	0	0	0	0	0	0	0	0	0	0	0	0
-152.0556	0	0	0	0	0	0	0	0	0	0	0	0	0	0	0	0	0.6762	0	0	0	0	0	0	0	0	0	0	0	0	0
-150.6111	0	0	0	0	0	0	0	0	0	0	0	0	0	0	0	0	0.7899	0	0	0	0	0	0	0	0	0	0	0	0	0
-149.1667	0	0	0	0	0	0	0	0	0	0	0	0	0	0	0	0	0.9301	0	0	0	0	0	0	0	0	0	0	0	0	0
-147.7222	0	0	0	0	0	0	0	0	0	0	0	0	0	0	0	0	1.1203	0	0	0	0	0	0	0	0	0	0	0	0	0
-146.2778	0	0	0	0	0	0	0	0	0	0	0	0	0	0	0	0	1.3659	0	0	0	0	0	0	0	0	0	0	0	0	0
-144.8333	0	0	0	0	0	0	0	0	0	0	0	0	0	0	0	0	1.7096	0	0	0	0	0	0	0	0	0	0	0	0	0
-143.3889	0	0	0	0	0	0	0	0	0	0	0	0	0	0	0	0	2.1651	0	0	0	0	0	0	0	0	0	0	0	0	0
-141.9444	0	0	0	0	0	0	0	0	0	0	0	0	0	0	0	0	2.7656	0	0	0	0	0	0	0	0	0	0	0	0	0
-140.5	0	0	0	0	0	0	0	0	0	0	0	0	0	0	0	0	3.4415	0	0	0	0	0	0	0	0	0	0	0	0	0
-139.0556	0	0	0	0	0	0	0	0	0	0	0	0	0	0	0	0	4.1437	0	0	0	0	0	0	0	0	0	0	0	0	0
-137.6111	0	0	0	0	0	0	0	0	0	0	0	0	0	0	0	0	4.6761	0	0	0	0	0	0	0	0	0	0	0	0	0
-136.1667	0	0	0	0	0	0	0	0	0	0	0	0	0	0	0	0	4.8247	0	0	0	0.5243	0	0	0	0	0	0	0	0	0
-134.7222	0	0	0	0	0	0	0	0	0	0	0	0	0	0	0	0	4.6817	0	0	0	0.8762	0	0	0	0	0	0	0	0	0
-133.2778	0	0	0	0	0	0	0	0	0	0	0	0	0	0	0	0	4.1966	0	0	0	1.1729	0	0	0	0	0	0	0	0	0
-131.8333	0	0	0	0	0	0	0	0	0	0	0	0	0	0	0	0	3.6606	0	0	0	1.6209	0	0	0	0	0	0	0	0	0
-130.3889	0	0	0	0	0	0	0	0	0	0	0	0	0	0	0	0	3.0089	0	0	0	2.3189	0	1.5141	0	0	0	0	0	0	0
-128.9444	0	0	0	0	0	0	0	0	0	0	0	0	0	0.6762	0	0	2.45	0	0	0	3.3717	0	4.8798	0	0	0	0	0	0	0
-127.5	0	0	0	0	0	0	0	0	0	0	0.0479	0	0	0.9172	0	0	2.0415	0	0	0	7.0321	0	6.6302	0	0	0	0	0	0	0
-126.0556	0	0	0	0	0	0	0	0	0	0.6246	0.804	0	0.0957	1.1938	0	0	1.6475	0	0	13.731	12.3594	0	9.7433	0	0	0	0	0	0	0
-124.6111	0	0	0	0	0	0	0	0	0	1.0087	1.0808	0	0.747	1.4706	0	0	1.4373	0	0	13.755	6.4238	0	17.4057	0	0	0.0549	0	0	0	0
-123.1667	0	0	0	0.1378	0	0	0	0	0	1.2676	1.3364	0	1.0995	1.8017	0	0	1.2226	0	0	7.4761	4.2414	0	14.4347	0	0	0.3203	0	0	0	0
-121.7222	0	0	0.162	3.0361	0	0	0	0	0	1.5652	1.7128	0	1.8357	2.1706	0	0	1.0663	0	0	5.1298	3.0595	0	12.6218	0	0	0.3941	0	0	0	0
-120.2778	0	0	0.9371	2.1159	0.6558	0	0	0	0	1.91	2.0479	0	2.03	4.5922	0	0	1.0046	3.086	0	3.8582	2.4364	0	11.2811	0	0	0.499	0	0	0	0
-118.8333	0	0	2.3336	2.0458	1.2688	0	0	0	0	2.3644	2.562	0	1.9118	9.6752	0	0	0.8305	10.952	12.2037	3.0094	1.9869	0	10.3465	0	0	0.5654	0	0.1376	0	0
-117.3889	0	0	3.2916	2.1872	2.2234	0	0	0	0	6.4942	8.5879	0	2.0224	9.1229	0	0	0.8715	18.2173	9.979	2.583	1.7026	0	2.8214	0	0	0.7567	0	0.3683	0	0
-115.9444	0	0	6.2863	2.5341	2.7045	0	0	0	0	9.5711	10.1846	0	2.1864	5.4667	0.4981	0	0.7846	19.5032	5.8341	2.4423	1.575	0	0	0	0.1048	0.9571	0	0.4827	0	0
-114.5	0	0	12.9939	3.0547	3.657	0	0	0	0.3494	7.1295	5.1799	0.3876	2.4357	5.9477	1.8847	0.5135	0.737	6.9228	4.5267	2.4697	1.4964	0	0	0	0.4722	1.4169	0	0.5576	0	0
-113.0556	0	0.1632	12.7673	4.2167	5.5704	0	0	0	0.4428	4.9639	4.7472	0.48	2.7337	4.4717	2.1894	1.8294	0.7815	4.0581	3.6039	2.7241	1.4018	0	0	0	0.5941	1.6171	0	0.6742	0	0.2692
-111.6111	0.6919	1.8051	10.2185	7.1643	8.1982	0.2679	0.4172	0	0.5495	5.0313	4.8343	0.5795	3.1372	3.2529	2.6344	2.0779	0.7139	2.9372	2.7126	3.0996	1.3735	0	0	0.7285	0.7761	2.0786	0	0.8817	0	0.6234
-110.1667	0.9579	2.2269	9.3887	9.3208	7.5085	0.4346	0.6147	0	0.6826	4.0515	3.6637	0.6765	3.7155	2.7515	4.461	2.9134	0.7798	2.3352	2.3095	4.0832	1.4313	0	0	5.936	1.0205	4.2605	0	1.4118	0.4793	0.8544
-108.7222	1.2233	2.8373	8.5601	8.6982	9.0209	0.5175	0.8066	0	0.8174	3.0625	2.8481	0.8405	5.0521	2.5086	5.651	3.5993	0.7561	2.0006	1.9107	7.0866	1.4326	0	0	9.1452	1.2499	5.5196	0	4.5533	2.6771	1.2591
-107.2778	1.492	3.931	6.9298	8.3311	6.8353	0.6391	1.0964	0	1.0768	2.5729	2.4557	1.0029	9.4198	2.4284	7.1992	4.9426	0.7479	1.8443	1.7301	11.4941	1.4853	0	0	7.8826	1.5607	6.4841	0.3725	4.6621	2.592	1.6626
-105.8333	3.5552	7.7461	5.6784	9.3191	5.8669	0.8242	1.4645	0	2.7499	2.355	2.3291	1.1929	8.0247	2.3099	7.7978	6.1287	0.7797	2.0058	1.6124	8.0687	1.6152	0	0	7.9771	1.9337	7.4538	0.4741	5.2991	4.5499	4.2476
-104.3889	5.0481	17.2955	4.892	9.3478	4.6729	1.0025	3.8066	0	4.6442	2.3239	2.1764	3.5156	5.9042	2.3275	7.3501	6.6579	0.8039	1.9331	1.5615	6.1757	1.7518	0	0	9.5821	2.4877	7.1959	0.8813	6.2932	5.3889	4.8882
-102.9444	6.8633	13.3874	4.2835	6.0148	3.9366	2.268	4.9391	0	5.4238	2.144	2.0408	4.3821	5.4257	2.4315	9.5666	7.1569	0.8124	1.8149	1.6186	2.833	1.8158	1.3668	0	14.0007	3.3249	6.7394	1.073	8.2452	6.7486	5.9135
-101.5	8.5067	11.6089	3.7238	4.7118	3.531	5.1492	6.236	0	6.5948	2.1095	1.9852	5.7044	5.1422	2.022	10.8535	8.3819	0.8627	1.7362	1.8436	0.5615	2.0684	2.1397	0	10.9006	5.3671	9.8953	1.5602	11.7724	8.1967	7.3282
-100.0556	14.7001	10.0623	3.2187	4.0072	3.1152	6.3584	7.78	0	9.444	2.2829	2.0225	7.1626	4.3443	1.8423	9.3201	7.9135	0.891	1.7601	2.0978	0.471	2.3669	9.8879	0	7.2244	5.4444	11.2631	2.1862	11.915	10.4219	9.7327
-98.6111	17.2414	8.7505	2.7304	3.4164	2.885	7.7392	10.2471	2.3042	13.927	2.2338	2.0928	10.9802	3.4808	1.953	6.6345	5.2877	0.8671	1.8113	2.3998	0.4442	2.6525	14.8617	0	5.5414	7.7635	10.1359	2.7138	9.7273	14.6843	14.1996
-97.1667	14.1521	8.0868	1.6671	3.06	2.5205	10.628	14.461	6.6624	13.8262	1.926	2.2461	12.0102	2.9168	2.1367	5.2711	4.2088	0.952	1.8662	2.8856	0.3644	3.1366	14.9096	0	4.6722	12.1276	7.3529	3.4929	7.6106	21.476	17.2589
-95.7222	8.7936	8.5141	1.4042	2.9943	2.4283	14.6476	17.4483	9.1447	9.4618	2.0172	2.1767	15.4111	2.6845	2.2363	4.5736	3.8124	1.0181	1.7709	3.6398	0.1214	3.8764	15.7891	0	4.3745	13.0743	5.6946	4.5709	5.7097	11.7064	10.5481
-94.2778	5.7749	6.315	1.2292	2.1801	2.3996	12.0929	8.7939	10.9758	6.7655	2.0658	2.3174	9.045	2.5319	2.4916	4.2023	3.7565	1.0323	1.9416	4.4438	0	6.0918	11.2404	0	4.5017	7.7458	4.8004	6.1676	4.9176	9.8174	8.9637
-92.8333	4.4941	5.1153	1.0812	1.9197	2.3898	6.6267	8.6393	11.2255	5.0654	2.3367	2.54	6.6425	2.6361	2.7351	3.8945	4.1237	1.1178	2.1629	4.2027	0	7.4056	8.9113	0	4.6064	5.6152	4.0793	8.9171	4.333	12.1962	8.924
-91.3889	3.8145	4.3324	0.9406	1.6937	2.4823	5.7061	8.7934	15.2656	4.244	2.4953	2.8524	5.0656	2.5683	3.0062	3.4856	3.566	1.2102	2.3258	4.3442	0	7.0218	7.4324	0	5.3137	4.5196	3.6183	13.1476	4.0103	11.4863	7.267
-89.9444	3.4543	3.622	0.8572	1.6389	2.5809	4.4651	7.1286	12.0452	3.9179	2.8381	3.3687	4.2814	2.4361	3.3399	3.2047	3.5163	1.2909	2.6869	4.6899	0	9.6191	6.3149	0	2.8965	3.9802	3.2122	14.4154	3.7794	10.5902	7.0249
-88.5	3.2608	3.066	0.8007	1.5145	2.8594	3.8878	6.8654	10.5543	3.9004	3.2051	4.0012	4.1157	2.4868	4.0878	3.3572	3.9166	1.4326	2.9637	5.5688	0	5.3403	5.737	0	2.5013	3.6115	2.8885	9.7116	3.7534	5.5166	4.878
-87.0556	3.1368	2.7346	0.7842	1.4634	3.1079	3.7808	4.4595	15.2124	3.5661	3.8861	4.5494	4.0515	2.5676	4.9171	3.4915	3.8278	1.5609	3.3318	6.4502	0	0.69	4.8706	0	2.6738	3.5874	2.7509	7.8556	3.9901	2.8252	3.2394
-85.6111	3.0131	2.5738	0.7182	1.4462	3.3788	3.9329	3.2155	11.9726	3.4938	5.3094	5.1953	3.6625	2.7319	5.6116	3.3578	4.0393	1.8657	3.6481	7.4178	0	0.4238	4.8299	0	2.7205	4.0056	2.4278	6.9739	4.2367	2.1988	2.6444
-84.1667	3.2121	2.6177	0.7048	1.4433	4.0579	3.7991	2.8833	10.2182	3.6973	6.4915	5.9951	3.5246	3.0946	6.7524	3.5705	4.7958	2.7169	4.1255	8.7877	0	0.2691	7.374	0	2.5193	5.433	2.3989	6.5598	4.9064	1.5632	2.5926
-82.7222	3.2901	2.0506	0.709	1.5299	5.7923	3.9031	2.7886	9.4984	4.0027	7.3587	6.7479	3.681	3.5236	8.9536	3.5717	4.7384	5.2422	4.8261	11.6342	0	0.0373	5.7884	0	2.5976	6.4808	2.2853	6.1416	5.1566	1.376	2.6799
-81.2778	3.4628	1.7666	0.7362	1.621	8.0429	4.4212	2.9929	9.0916	4.7871	8.3884	8.9417	3.7312	3.8966	6.2475	3.7046	5.3277	3.3644	6.3221	13.4994	0	0	4.6837	0	2.7112	6.1123	2.1553	5.3198	5.1773	1.1978	2.9953
-79.8333	4.0366	1.3102	0.7297	1.5701	8.7558	5.8887	3.4328	9.0261	6.0903	9.2418	5.7452	3.861	4.3755	2.7425	4.0838	6.005	2.9436	5.7594	17.6058	0	0	4.471	0	2.8558	6.9245	2.1923	4.896	5.2533	1.0313	3.4463
-78.3889	3.9703	1.0872	0.8083	1.7633	9.1031	5.6087	3.3294	8.5442	5.6464	5.9855	2.6709	4.4042	4.9233	2.1733	4.5571	7.0817	2.784	1.5404	3.7707	0	0	4.8743	0	3.343	7.5062	2.1779	4.7719	5.2701	0.8813	3.134
-76.9444	4.2205	0.9853	0.8473	1.7957	9.0056	5.6275	3.264	7.4953	6.1255	3.5799	2.2645	5.5348	5.6404	2.0425	5.0651	8.7935	2.6338	0.9878	2.1807	0	0	6.3212	0	3.9951	8.2875	2.2479	4.9376	5.6542	0.6345	3.201
-75.5	4.393	0.8755	0.8765	1.9123	4.1211	5.8964	3.3749	6.905	6.9807	3.4966	2.1627	5.1263	6.6221	2.0464	5.2897	11.953	1.9727	0.6482	1.4573	0	0	4.9043	0	4.3919	8.5705	2.3114	5.364	5.9154	0.4309	3.3321
-74.0556	4.8515	0.8477	0.9169	2.0495	2.0909	6.126	3.3528	5.3001	7.77	3.4396	2.225	5.3994	7.6474	2.0992	5.6355	13.753	0.812	0.4808	1.0007	0	0	3.4263	0	4.7708	9.7637	2.3988	6.4308	6.3976	0.3838	3.9338
-72.6111	6.003	0.8324	0.996	2.1749	1.8209	6.5667	3.6886	4.3058	8.6325	3.1505	2.2751	6.2508	9.2614	2.2408	4.8389	11.2137	0.3215	0.3304	0.7326	0	0	3.583	0	4.8087	9.5581	2.4689	8.0368	6.6095	0.0234	4.5351
-71.1667	7.9627	0.7972	1.0332	2.2865	1.6472	7.0692	3.8743	3.1017	8.8485	3.0872	2.4704	8.4652	4.2022	2.5184	3.8917	7.1379	0	0.2656	0.4906	0	0	4.1479	0	5.435	9.7072	2.604	9.9787	6.8641	0	5.0212
-69.7222	7.1102	0.8518	1.1187	2.5411	1.4172	7.5739	3.9323	2.4327	9.2799	3.1687	2.6336	12.8258	3.1816	3.2136	2.1499	7.655	0	0.1969	0.2871	0	0	5.0034	0	3.815	10.4026	2.7321	10.4936	6.1836	0	4.6366
-68.2778	7.0061	0.8938	1.1369	2.7077	1.4482	8.1604	4.526	1.875	10.1338	3.0634	2.874	10.4233	2.97	3.7582	1.8685	6.8355	0	0.0593	0	0	0	6.2222	0	1.5222	12.7993	2.9926	12.0298	4.6565	0	5.1249
-66.8333	2.524	0.9904	1.2873	2.9912	1.3351	10.086	4.698	0.9771	9.432	3.2086	2.8889	10.9326	3.2329	3.0068	1.7025	2.7874	0	0	0	0	0	5.0932	0	1.0181	4.1948	3.2021	12.7938	2.5601	0	4.9715
-65.3889	1.6258	1.0399	1.3038	3.4101	1.4115	7.2814	3.7912	0.6705	3.8255	3.422	2.8136	6.8889	4.4092	2.2233	1.6649	1.7663	0	0	0	0	0	4.247	0	0.7503	2.8479	3.5733	14.5552	1.9878	0	1.983
-63.9444	1.0767	1.1185	1.4489	4.1694	1.5343	8.422	4.6195	0.566	2.4383	4.0026	2.9423	3.6795	4.4602	1.0812	1.5698	1.2338	0	0	0	0	0	3.2066	0	0.5336	2.2193	3.8764	15.1185	1.6185	0	1.269
-62.5	0.8459	1.2171	1.6388	4.6979	1.739	11.6494	6.4654	0.4765	1.7799	3.7197	3.115	1.4986	3.3664	1.0151	1.6258	0.9014	0	0	0	0	0	1.4458	0	0.4292	1.726	4.1538	12.9813	1.3636	0	0.8992
-61.0556	0.6897	1.2595	1.7836	4.0258	2.0742	12.7442	6.1057	0.3251	1.2836	3.4414	3.4747	0.6815	2.2761	1.0317	1.7043	0.5585	0	0	0	0	0	1.0012	0	0.334	1.4148	4.4904	12.8924	1.195	0	0.6782
-59.6111	0.5517	1.3702	2.1639	4.515	2.7821	11.8733	5.91	0	0.9988	2.0833	3.4972	0.0322	1.1394	0.3788	1.8117	0.4015	0	0	0	0	0	0.7309	0	0.2636	1.2355	5.0339	6.0186	1.0617	0	0.5056
-58.1667	0.481	1.4288	2.9883	5.4124	2.1021	13.3993	6.4945	0	0.8132	1.8419	3.2081	0	0.9414	0	1.9477	0.343	0	0	0	0	0	0.5944	0	0.2056	1.0333	5.7714	3.8365	0.9359	0	0.4146
-56.7222	0.4041	1.5426	4.699	4.0148	2.3434	8.6	2.6074	0	0.6457	1.7934	3.1316	0	0.8899	0	2.2808	0.2687	0	0	0	0	0	0.4337	0	0.1711	0.9804	7.1499	2.873	0.8898	0	0.3192
-55.2778	0.2677	1.7143	2.8978	3.5045	2.7898	3.4209	1.3907	0	0.4956	1.8776	3.2241	0	0.0683	0	2.5479	0.2127	0	0	0	0	0	0.3592	0	0.0612	0.8237	6.962	2.1537	0.8453	0	0.2571
-53.8333	0.233	1.8487	1.9884	3.0999	2.0124	2.2574	0.8234	0	0.4187	1.9156	3.4674	0	0	0	2.225	0.1742	0	0	0	0	0	0.2907	0	0	0.7506	8.9826	1.7712	0.7308	0	0.2125
-52.3889	0.2135	2.1796	1.8137	1.6465	1.782	1.3453	0.5539	0	0.3257	2.093	3.9736	0	0	0	2.8703	0.0955	0	0	0	0	0	0.219	0	0	0.4761	8.3984	1.367	0.6528	0	0.169
-50.9444	0.2225	2.6541	1.6135	1.5835	1.6938	0.9719	0.4323	0	0.2105	2.2641	4.4663	0	0	0	2.3421	0	0	0	0	0	0	0.1969	0	0	0.2801	6.5487	1.0695	0.686	0	0.1116
-49.5	0.1244	4.7258	0.8356	0.7756	1.2043	0.7789	0.3518	0	0	2.4192	4.8888	0	0	0	1.9376	0	0	0	0	0	0	0.1473	0	0	0	4.8226	0.802	0.643	0	0
-48.0556	0	4.5536	0.4316	0	0.7718	0.6178	0.2851	0	0	2.7066	5.3038	0	0	0	1.7762	0	0	0	0	0	0	0.0568	0	0	0	3.5841	0.6765	0.688	0	0
-46.6111	0	3.2588	0	0	0.0529	0.5238	0.2154	0	0	2.9202	7.1423	0	0	0	1.1631	0	0	0	0	0	0	0	0	0	0	3.3773	0.5734	0.6996	0	0
-45.1667	0	1.6224	0	0	0	0.4041	0.1909	0	0	3.1813	7.1178	0	0	0	0.7947	0	0	0	0	0	0	0	0	0	0	2.5508	0.4504	0.7467	0	0
-43.7222	0	0.8973	0	0	0	0.3279	0.1482	0	0	3.4865	7.5921	0	0	0	0.6314	0	0	0	0	0	0	0	0	0	0	1.5153	0.2878	0.7886	0	0
-42.2778	0	0.8591	0	0	0	0.2362	0.0365	0	0	3.1534	7.2342	0	0	0	0	0	0	0	0	0	0	0	0	0	0	0	0.0093	0.8642	0	0
-40.8333	0	0.5072	0	0	0	0	0	0	0	2.7766	4.8486	0	0	0	0	0	0	0	0	0	0	0	0	0	0	0	0	0.9384	0	0
-39.3889	0	0	0	0	0	0	0	0	0	2.8755	4.303	0	0	0	0	0	0	0	0	0	0	0	0	0	0	0	0	0.9381	0	0
-37.9444	0	0	0	0	0	0	0	0	0	3.1544	3.9848	0	0	0	0	0	0	0	0	0	0	0	0	0	0	0	0	0.9155	0	0
-36.5	0	0	0	0	0	0	0	0	0	3.5304	2.6851	0	0	0	0	0	0	0	0	0	0	0	0	0	0	0	0	0.8959	0	0
-35.0556	0	0	0	0	0	0	0	0	0	4.1559	1.4771	0	0	0	0	0	0	0	0	0	0	0	0	0	0	0	0	0.8785	0	0
-33.6111	0	0	0	0	0	0	0	0	0	5.9018	1.235	0	0	0	0	0	0	0	0	0	0	0	0	0	0	0	0	0.5431	0	0
-32.1667	0	0	0	0	0	0	0	0	0	5.453	0.041	0	0	0	0	0	0	0	0	0	0	0	0	0	0	0	0	0	0	0
-30.7222	0	0	0	0	0	0	0	0	0	1.6688	0	0	0	0	0	0	0	0	0	0	0	0	0	0	0	0	0	0	0	0
