# Supplementary material for: Evolving better solvate electrolytes for lithium secondary batteries
Source: Chem Sci. 2024 Apr 11;15(19):7342–58. doi: 10.1039/d4sc01492h (PMC11095511; doi:10.1039/d4sc01492h)
Supplement: SC-015-D4SC01492H-s001 [file SC-015-D4SC01492H-s001.zip › sigmasurfacepercentage.dat]

Energy/kcal/mol 5cPFSI          MsCC2N2         MsNCN           NMs2            NMsTFA          NPf2            NPfFs           NSO2CNSO2CN     NTf2            NTf3O1          NTf5            6cPFSI          NTfAc           NTfMe           NTfMs           NTfTFA          OAc             OTf             PO2CF32         PO2F2           TFA             TfCC2N2         BF4             TfNCN           CHTf2           CMs3            CTf3            DFTFSI          FSI             FTA             
    -159.2778       0.0000       0.0000       0.0000       0.0000       0.0000       0.0000       0.0000       0.0000       0.0000       0.0000       0.0000       0.0000       0.0000       0.0000       0.0000       0.0000       0.0000       0.0000       0.0000       0.0000       0.0000       0.0000       0.0000       0.0000       0.0000       0.0000       0.0000       0.0000       0.0000       0.0000
    -157.8333       0.0000       0.0000       0.0000       0.0000       0.0000       0.0000       0.0000       0.0000       0.0000       0.0000       0.0000       0.0000       0.0000       0.0000       0.0000       0.0000       0.0000       0.0000       0.0000       0.0000       0.0000       0.0000       0.0000       0.0000       0.0000       0.0000       0.0000       0.0000       0.0000       0.0000
    -156.3889       0.0000       0.0000       0.0000       0.0000       0.0000       0.0000       0.0000       0.0000       0.0000       0.0000       0.0000       0.0000       0.0000       0.0000       0.0000       0.0000       0.0000       0.0000       0.0000       0.0000       0.0000       0.0000       0.0000       0.0000       0.0000       0.0000       0.0000       0.0000       0.0000       0.0000
    -154.9444       0.0000       0.0000       0.0000       0.0000       0.0000       0.0000       0.0000       0.0000       0.0000       0.0000       0.0000       0.0000       0.0000       0.0000       0.0000       0.0000       0.1993       0.0000       0.0000       0.0000       0.0000       0.0000       0.0000       0.0000       0.0000       0.0000       0.0000       0.0000       0.0000       0.0000
    -153.5000       0.0000       0.0000       0.0000       0.0000       0.0000       0.0000       0.0000       0.0000       0.0000       0.0000       0.0000       0.0000       0.0000       0.0000       0.0000       0.0000       0.5605       0.0000       0.0000       0.0000       0.0000       0.0000       0.0000       0.0000       0.0000       0.0000       0.0000       0.0000       0.0000       0.0000
    -152.0556       0.0000       0.0000       0.0000       0.0000       0.0000       0.0000       0.0000       0.0000       0.0000       0.0000       0.0000       0.0000       0.0000       0.0000       0.0000       0.0000       0.6623       0.0000       0.0000       0.0000       0.0000       0.0000       0.0000       0.0000       0.0000       0.0000       0.0000       0.0000       0.0000       0.0000
    -150.6111       0.0000       0.0000       0.0000       0.0000       0.0000       0.0000       0.0000       0.0000       0.0000       0.0000       0.0000       0.0000       0.0000       0.0000       0.0000       0.0000       0.7738       0.0000       0.0000       0.0000       0.0000       0.0000       0.0000       0.0000       0.0000       0.0000       0.0000       0.0000       0.0000       0.0000
    -149.1667       0.0000       0.0000       0.0000       0.0000       0.0000       0.0000       0.0000       0.0000       0.0000       0.0000       0.0000       0.0000       0.0000       0.0000       0.0000       0.0000       0.9110       0.0000       0.0000       0.0000       0.0000       0.0000       0.0000       0.0000       0.0000       0.0000       0.0000       0.0000       0.0000       0.0000
    -147.7222       0.0000       0.0000       0.0000       0.0000       0.0000       0.0000       0.0000       0.0000       0.0000       0.0000       0.0000       0.0000       0.0000       0.0000       0.0000       0.0000       1.0973       0.0000       0.0000       0.0000       0.0000       0.0000       0.0000       0.0000       0.0000       0.0000       0.0000       0.0000       0.0000       0.0000
    -146.2778       0.0000       0.0000       0.0000       0.0000       0.0000       0.0000       0.0000       0.0000       0.0000       0.0000       0.0000       0.0000       0.0000       0.0000       0.0000       0.0000       1.3379       0.0000       0.0000       0.0000       0.0000       0.0000       0.0000       0.0000       0.0000       0.0000       0.0000       0.0000       0.0000       0.0000
    -144.8333       0.0000       0.0000       0.0000       0.0000       0.0000       0.0000       0.0000       0.0000       0.0000       0.0000       0.0000       0.0000       0.0000       0.0000       0.0000       0.0000       1.6745       0.0000       0.0000       0.0000       0.0000       0.0000       0.0000       0.0000       0.0000       0.0000       0.0000       0.0000       0.0000       0.0000
    -143.3889       0.0000       0.0000       0.0000       0.0000       0.0000       0.0000       0.0000       0.0000       0.0000       0.0000       0.0000       0.0000       0.0000       0.0000       0.0000       0.0000       2.1207       0.0000       0.0000       0.0000       0.0000       0.0000       0.0000       0.0000       0.0000       0.0000       0.0000       0.0000       0.0000       0.0000
    -141.9444       0.0000       0.0000       0.0000       0.0000       0.0000       0.0000       0.0000       0.0000       0.0000       0.0000       0.0000       0.0000       0.0000       0.0000       0.0000       0.0000       2.7089       0.0000       0.0000       0.0000       0.0000       0.0000       0.0000       0.0000       0.0000       0.0000       0.0000       0.0000       0.0000       0.0000
    -140.5000       0.0000       0.0000       0.0000       0.0000       0.0000       0.0000       0.0000       0.0000       0.0000       0.0000       0.0000       0.0000       0.0000       0.0000       0.0000       0.0000       3.3709       0.0000       0.0000       0.0000       0.0000       0.0000       0.0000       0.0000       0.0000       0.0000       0.0000       0.0000       0.0000       0.0000
    -139.0556       0.0000       0.0000       0.0000       0.0000       0.0000       0.0000       0.0000       0.0000       0.0000       0.0000       0.0000       0.0000       0.0000       0.0000       0.0000       0.0000       4.0588       0.0000       0.0000       0.0000       0.0000       0.0000       0.0000       0.0000       0.0000       0.0000       0.0000       0.0000       0.0000       0.0000
    -137.6111       0.0000       0.0000       0.0000       0.0000       0.0000       0.0000       0.0000       0.0000       0.0000       0.0000       0.0000       0.0000       0.0000       0.0000       0.0000       0.0000       4.5802       0.0000       0.0000       0.0000       0.0000       0.0000       0.0000       0.0000       0.0000       0.0000       0.0000       0.0000       0.0000       0.0000
    -136.1667       0.0000       0.0000       0.0000       0.0000       0.0000       0.0000       0.0000       0.0000       0.0000       0.0000       0.0000       0.0000       0.0000       0.0000       0.0000       0.0000       4.7258       0.0000       0.0000       0.0000       0.4539       0.0000       0.0000       0.0000       0.0000       0.0000       0.0000       0.0000       0.0000       0.0000
    -134.7222       0.0000       0.0000       0.0000       0.0000       0.0000       0.0000       0.0000       0.0000       0.0000       0.0000       0.0000       0.0000       0.0000       0.0000       0.0000       0.0000       4.5857       0.0000       0.0000       0.0000       0.7585       0.0000       0.0000       0.0000       0.0000       0.0000       0.0000       0.0000       0.0000       0.0000
    -133.2778       0.0000       0.0000       0.0000       0.0000       0.0000       0.0000       0.0000       0.0000       0.0000       0.0000       0.0000       0.0000       0.0000       0.0000       0.0000       0.0000       4.1106       0.0000       0.0000       0.0000       1.0155       0.0000       0.0000       0.0000       0.0000       0.0000       0.0000       0.0000       0.0000       0.0000
    -131.8333       0.0000       0.0000       0.0000       0.0000       0.0000       0.0000       0.0000       0.0000       0.0000       0.0000       0.0000       0.0000       0.0000       0.0000       0.0000       0.0000       3.5856       0.0000       0.0000       0.0000       1.4033       0.0000       0.0000       0.0000       0.0000       0.0000       0.0000       0.0000       0.0000       0.0000
    -130.3889       0.0000       0.0000       0.0000       0.0000       0.0000       0.0000       0.0000       0.0000       0.0000       0.0000       0.0000       0.0000       0.0000       0.0000       0.0000       0.0000       2.9472       0.0000       0.0000       0.0000       2.0076       0.0000       1.6515       0.0000       0.0000       0.0000       0.0000       0.0000       0.0000       0.0000
    -128.9444       0.0000       0.0000       0.0000       0.0000       0.0000       0.0000       0.0000       0.0000       0.0000       0.0000       0.0000       0.0000       0.0000       0.4351       0.0000       0.0000       2.3997       0.0000       0.0000       0.0000       2.9191       0.0000       5.3228       0.0000       0.0000       0.0000       0.0000       0.0000       0.0000       0.0000
    -127.5000       0.0000       0.0000       0.0000       0.0000       0.0000       0.0000       0.0000       0.0000       0.0000       0.0000       0.0200       0.0000       0.0000       0.5902       0.0000       0.0000       1.9997       0.0000       0.0000       0.0000       6.0881       0.0000       7.2320       0.0000       0.0000       0.0000       0.0000       0.0000       0.0000       0.0000
    -126.0556       0.0000       0.0000       0.0000       0.0000       0.0000       0.0000       0.0000       0.0000       0.0000       0.2694       0.3363       0.0000       0.0549       0.7681       0.0000       0.0000       1.6137       0.0000       0.0000      13.4641      10.7003       0.0000      10.6277       0.0000       0.0000       0.0000       0.0000       0.0000       0.0000       0.0000
    -124.6111       0.0000       0.0000       0.0000       0.0000       0.0000       0.0000       0.0000       0.0000       0.0000       0.4349       0.4521       0.0000       0.4282       0.9462       0.0000       0.0000       1.4078       0.0000       0.0000      13.4877       5.5615       0.0000      18.9856       0.0000       0.0000       0.0241       0.0000       0.0000       0.0000       0.0000
    -123.1667       0.0000       0.0000       0.0000       0.0788       0.0000       0.0000       0.0000       0.0000       0.0000       0.5466       0.5590       0.0000       0.6304       1.1592       0.0000       0.0000       1.1976       0.0000       0.0000       7.3308       3.6720       0.0000      15.7449       0.0000       0.0000       0.1408       0.0000       0.0000       0.0000       0.0000
    -121.7222       0.0000       0.0000       0.1114       1.7368       0.0000       0.0000       0.0000       0.0000       0.0000       0.6749       0.7165       0.0000       1.0524       1.3966       0.0000       0.0000       1.0444       0.0000       0.0000       5.0301       2.6488       0.0000      13.7674       0.0000       0.0000       0.1733       0.0000       0.0000       0.0000       0.0000
    -120.2778       0.0000       0.0000       0.6445       1.2104       0.3669       0.0000       0.0000       0.0000       0.0000       0.8236       0.8567       0.0000       1.1638       2.9547       0.0000       0.0000       0.9840       2.3529       0.0000       3.7832       2.1094       0.0000      12.3050       0.0000       0.0000       0.2194       0.0000       0.0000       0.0000       0.0000
    -118.8333       0.0000       0.0000       1.6051       1.1703       0.7099       0.0000       0.0000       0.0000       0.0000       1.0195       1.0717       0.0000       1.0960       6.2252       0.0000       0.0000       0.8135       8.3502       7.5784       2.9509       1.7202       0.0000      11.2856       0.0000       0.0000       0.2486       0.0000       0.0683       0.0000       0.0000
    -117.3889       0.0000       0.0000       2.2641       1.2512       1.2440       0.0000       0.0000       0.0000       0.0000       2.8003       3.5925       0.0000       1.1595       5.8698       0.0000       0.0000       0.8536      13.8895       6.1969       2.5328       1.4740       0.0000       3.0775       0.0000       0.0000       0.3328       0.0000       0.1828       0.0000       0.0000
    -115.9444       0.0000       0.0000       4.3238       1.4496       1.5132       0.0000       0.0000       0.0000       0.0000       4.1271       4.2605       0.0000       1.2535       3.5173       0.2626       0.0000       0.7685      14.8699       3.6229       2.3949       1.3636       0.0000       0.0000       0.0000       0.0499       0.4209       0.0000       0.2397       0.0000       0.0000
    -114.5000       0.0000       0.0000       8.9375       1.7474       2.0461       0.0000       0.0000       0.0000       0.1699       3.0743       2.1669       0.1956       1.3964       3.8268       0.9935       0.2617       0.7219       5.2782       2.8110       2.4217       1.2955       0.0000       0.0000       0.0000       0.2250       0.6231       0.0000       0.2768       0.0000       0.0000
    -113.0556       0.0000       0.0938       8.7817       2.4121       3.1166       0.0000       0.0000       0.0000       0.2154       2.1405       1.9858       0.2422       1.5672       2.8772       1.1541       0.9324       0.7655       3.0940       2.2380       2.6712       1.2136       0.0000       0.0000       0.0000       0.2830       0.7112       0.0000       0.3347       0.0000       0.1511
    -111.6111       0.3866       1.0382       7.0286       4.0983       4.5869       0.1044       0.2047       0.0000       0.2673       2.1695       2.0223       0.2925       1.7986       2.0930       1.3887       1.0591       0.6993       2.2394       1.6845       3.0394       1.1891       0.0000       0.0000       0.4561       0.3697       0.9141       0.0000       0.4377       0.0000       0.3499
    -110.1667       0.5353       1.2808       6.4578       5.3319       4.2010       0.1694       0.3017       0.0000       0.3320       1.7470       1.5326       0.3414       2.1301       1.7704       2.3516       1.4849       0.7638       1.7805       1.4341       4.0038       1.2391       0.0000       0.0000       3.7167       0.4862       1.8736       0.0000       0.7009       0.3172       0.4796
    -108.7222       0.6836       1.6318       5.8879       4.9757       5.0472       0.2017       0.3958       0.0000       0.3976       1.3206       1.1914       0.4242       2.8964       1.6140       2.9789       1.8345       0.7406       1.5253       1.1865       6.9489       1.2403       0.0000       0.0000       5.7260       0.5955       2.4274       0.0000       2.2604       1.7720       0.7068
    -107.2778       0.8337       2.2608       4.7665       4.7657       3.8244       0.2491       0.5380       0.0000       0.5237       1.1094       1.0273       0.5062       5.4004       1.5624       3.7950       2.5191       0.7326       1.4061       1.0744      11.2707       1.2859       0.0000       0.0000       4.9355       0.7436       2.8515       0.1434       2.3145       1.7157       0.9332
    -105.8333       1.9866       4.4549       3.9058       5.3309       3.2826       0.3212       0.7187       0.0000       1.3375       1.0155       0.9743       0.6021       4.6006       1.4862       4.1106       3.1236       0.7638       1.5293       1.0013       7.9118       1.3984       0.0000       0.0000       4.9947       0.9213       3.2780       0.1826       2.6307       3.0117       2.3843
    -104.3889       2.8209       9.9469       3.3648       5.3474       2.6145       0.3907       1.8681       0.0000       2.2588       1.0021       0.9104       1.7744       3.3849       1.4975       3.8745       3.3934       0.7874       1.4738       0.9697       6.0557       1.5166       0.0000       0.0000       5.9996       1.1852       3.1646       0.3394       3.1242       3.5671       2.7439
    -102.9444       3.8353       7.6993       2.9463       3.4407       2.2026       0.8841       2.4238       0.0000       2.6380       0.9245       0.8537       2.2117       3.1106       1.5644       5.0430       3.6477       0.7958       1.3837       1.0051       2.7779       1.5721       0.7305       0.0000       8.7662       1.5841       2.9638       0.4131       4.0933       4.4671       3.3194
    -101.5000       4.7536       6.6765       2.5613       2.6953       1.9756       2.0071       3.0603       0.0000       3.2075       0.9096       0.8304       2.8791       2.9481       1.3010       5.7214       4.2721       0.8450       1.3237       1.1448       0.5506       1.7908       1.1435       0.0000       6.8252       2.5570       4.3517       0.6008       5.8443       5.4256       4.1135
    -100.0556       8.2145       5.7870       2.2139       2.2923       1.7430       2.4784       3.8180       0.0000       4.5932       0.9844       0.8460       3.6151       2.4906       1.1854       4.9131       4.0333       0.8728       1.3420       1.3027       0.4618       2.0491       5.2844       0.0000       4.5234       2.5939       4.9532       0.8418       5.9151       6.8985       5.4632
     -98.6111       9.6346       5.0325       1.8780       1.9543       1.6142       3.0167       5.0287       1.2377       6.7737       0.9632       0.8755       5.5419       1.9955       1.2566       3.4973       2.6950       0.8493       1.3810       1.4902       0.4356       2.2964       7.9426       0.0000       3.4696       3.6987       4.4575       1.0449       4.8290       9.7200       7.9706
     -97.1667       7.9083       4.6508       1.1467       1.7505       1.4102       4.1427       7.0966       3.5786       6.7246       0.8305       0.9396       6.0618       1.6722       1.3747       2.7786       2.1451       0.9325       1.4229       1.7920       0.3573       2.7155       7.9682       0.0000       2.9254       5.7779       3.2336       1.3450       3.7782      14.2156       9.6878
     -95.7222       4.9139       4.8966       0.9658       1.7129       1.3586       5.7095       8.5626       4.9120       4.6019       0.8698       0.9105       7.7782       1.5391       1.4388       2.4109       1.9431       0.9972       1.3502       2.2603       0.1191       3.3561       8.4382       0.0000       2.7390       6.2290       2.5043       1.7600       2.8345       7.7488       5.9209
     -94.2778       3.2271       3.6319       0.8455       1.2471       1.3426       4.7137       4.3155       5.8955       3.2905       0.8908       0.9694       4.5651       1.4516       1.6031       2.2152       1.9146       1.0111       1.4804       2.7596       0.0000       5.2740       6.0073       0.0000       2.8187       3.6903       2.1111       2.3749       2.4413       6.4984       5.0315
     -92.8333       2.5113       2.9419       0.7436       1.0982       1.3371       2.5830       4.2397       6.0297       2.4637       1.0076       1.0625       3.3526       1.5113       1.7598       2.0529       2.1017       1.0948       1.6491       2.6098       0.0000       6.4115       4.7625       0.0000       2.8842       2.6752       1.7940       3.4335       2.1511       8.0730       5.0093
     -91.3889       2.1316       2.4916       0.6469       0.9689       1.3889       2.2242       4.3153       8.1997       2.0642       1.0760       1.1932       2.5567       1.4724       1.9342       1.8374       1.8175       1.1854       1.7733       2.6977       0.0000       6.0792       3.9722       0.0000       3.3271       2.1533       1.5912       5.0625       1.9909       7.6031       4.0791
     -89.9444       1.9303       2.0831       0.5896       0.9375       1.4440       1.7404       3.4983       6.4699       1.9056       1.2238       1.4092       2.1609       1.3966       2.1490       1.6893       1.7922       1.2644       2.0486       2.9124       0.0000       8.3279       3.3749       0.0000       1.8136       1.8963       1.4126       5.5507       1.8763       7.0100       3.9432
     -88.5000       1.8221       1.7633       0.5507       0.8663       1.5999       1.5154       3.3691       5.6691       1.8971       1.3820       1.6738       2.0773       1.4257       2.6302       1.7698       1.9962       1.4032       2.2596       3.4582       0.0000       4.6234       3.0661       0.0000       1.5661       1.7206       1.2703       3.7395       1.8634       3.6516       2.7381
     -87.0556       1.7529       1.5727       0.5394       0.8371       1.7389       1.4737       2.1885       8.1711       1.7344       1.6757       1.9031       2.0449       1.4720       3.1638       1.8405       1.9509       1.5289       2.5403       4.0055       0.0000       0.5974       2.6030       0.0000       1.6741       1.7091       1.2098       3.0248       1.9809       1.8701       1.8183
     -85.6111       1.6837       1.4802       0.4940       0.8273       1.8904       1.5330       1.5780       6.4310       1.6993       2.2895       2.1733       1.8485       1.5662       3.6106       1.7700       2.0587       1.8275       2.7814       4.6064       0.0000       0.3669       2.5813       0.0000       1.7034       1.9084       1.0677       2.6853       2.1033       1.4554       1.4844
     -84.1667       1.7949       1.5055       0.4848       0.8257       2.2704       1.4808       1.4149       5.4886       1.7982       2.7992       2.5079       1.7789       1.7742       4.3445       1.8822       2.4443       2.6612       3.1455       5.4571       0.0000       0.2329       3.9409       0.0000       1.5774       2.5884       1.0550       2.5259       2.4357       1.0347       1.4553
     -82.7222       1.8385       1.1793       0.4877       0.8752       3.2408       1.5214       1.3685       5.1019       1.9468       3.1731       2.8228       1.8579       2.0201       5.7608       1.8828       2.4151       5.1347       3.6796       7.2247       0.0000       0.0323       3.0935       0.0000       1.6264       3.0876       1.0050       2.3649       2.5600       0.9108       1.5043
     -81.2778       1.9350       1.0160       0.5064       0.9273       4.5000       1.7233       1.4688       4.8834       2.3283       3.6171       3.7405       1.8832       2.2339       4.0197       1.9529       2.7154       3.2954       4.8202       8.3830       0.0000       0.0000       2.5032       0.0000       1.6975       2.9121       0.9478       2.0484       2.5702       0.7928       1.6813
     -79.8333       2.2557       0.7535       0.5019       0.8982       4.8989       2.2954       1.6846       4.8482       2.9621       3.9851       2.4033       1.9487       2.5085       1.7645       2.1528       3.0606       2.8832       4.3911      10.9330       0.0000       0.0000       2.3895       0.0000       1.7881       3.2990       0.9641       1.8852       2.6080       0.6827       1.9345
     -78.3889       2.2186       0.6253       0.5560       1.0087       5.0932       2.1862       1.6339       4.5894       2.7462       2.5810       1.1173       2.2229       2.8226       1.3983       2.4023       3.6094       2.7269       1.1744       2.3416       0.0000       0.0000       2.6050       0.0000       2.0931       3.5762       0.9578       1.8374       2.6163       0.5834       1.7592
     -76.9444       2.3585       0.5666       0.5828       1.0272       5.0387       2.1935       1.6018       4.0260       2.9792       1.5437       0.9473       2.7935       3.2337       1.3142       2.6700       4.4818       2.5798       0.7531       1.3542       0.0000       0.0000       3.3783       0.0000       2.5014       3.9484       0.9886       1.9012       2.8070       0.4200       1.7968
     -75.5000       2.4548       0.5035       0.6029       1.0939       2.3058       2.2984       1.6562       3.7090       3.3952       1.5078       0.9047       2.5873       3.7965       1.3167       2.7884       6.0921       1.9323       0.4942       0.9049       0.0000       0.0000       2.6210       0.0000       2.7499       4.0833       1.0165       2.0654       2.9367       0.2852       1.8704
     -74.0556       2.7111       0.4875       0.6307       1.1724       1.1699       2.3879       1.6454       2.8469       3.7791       1.4832       0.9308       2.7252       4.3843       1.3506       2.9707       7.0096       0.7953       0.3666       0.6214       0.0000       0.0000       1.8311       0.0000       2.9871       4.6517       1.0549       2.4762       3.1760       0.2540       2.2081
     -72.6111       3.3545       0.4787       0.6850       1.2441       1.0188       2.5596       1.8101       2.3128       4.1986       1.3585       0.9517       3.1549       5.3096       1.4418       2.5508       5.7154       0.3149       0.2519       0.4549       0.0000       0.0000       1.9149       0.0000       3.0109       4.5538       1.0858       3.0946       3.2812       0.0155       2.5457
     -71.1667       4.4496       0.4585       0.7107       1.3080       0.9216       2.7555       1.9013       1.6660       4.3036       1.3312       1.0334       4.2725       2.4091       1.6204       2.0515       3.6380       0.0000       0.2025       0.3047       0.0000       0.0000       2.2168       0.0000       3.4030       4.6248       1.1452       3.8423       3.4076       0.0000       2.8185
     -69.7222       3.9732       0.4899       0.7694       1.4536       0.7929       2.9522       1.9297       1.3067       4.5135       1.3664       1.1017       6.4734       1.8240       2.0677       1.1333       3.9016       0.0000       0.1501       0.1783       0.0000       0.0000       2.6740       0.0000       2.3887       4.9561       1.2015       4.0406       3.0698       0.0000       2.6026
     -68.2778       3.9151       0.5141       0.7820       1.5489       0.8103       3.1808       2.2211       1.0071       4.9287       1.3210       1.2023       5.2608       1.7027       2.4181       0.9850       3.4839       0.0000       0.0452       0.0000       0.0000       0.0000       3.3253       0.0000       0.9531       6.0979       1.3161       4.6321       2.3117       0.0000       2.8767
     -66.8333       1.4104       0.5696       0.8855       1.7111       0.7470       3.9314       2.3055       0.5248       4.5874       1.3836       1.2085       5.5178       1.8535       1.9346       0.8974       1.4206       0.0000       0.0000       0.0000       0.0000       0.0000       2.7220       0.0000       0.6375       1.9985       1.4082       4.9263       1.2709       0.0000       2.7906
     -65.3889       0.9085       0.5980       0.8968       1.9507       0.7897       2.8382       1.8605       0.3602       1.8606       1.4756       1.1770       3.4769       2.5278       1.4305       0.8776       0.9003       0.0000       0.0000       0.0000       0.0000       0.0000       2.2697       0.0000       0.4698       1.3568       1.5714       5.6045       0.9868       0.0000       1.1131
     -63.9444       0.6017       0.6432       0.9966       2.3851       0.8585       3.2828       2.2670       0.3040       1.1859       1.7259       1.2308       1.8571       2.5571       0.6957       0.8275       0.6288       0.0000       0.0000       0.0000       0.0000       0.0000       1.7137       0.0000       0.3341       1.0573       1.7047       5.8214       0.8035       0.0000       0.7123
     -62.5000       0.4727       0.7000       1.1272       2.6874       0.9730       4.5408       3.1729       0.2559       0.8657       1.6039       1.3031       0.7564       1.9300       0.6531       0.8571       0.4594       0.0000       0.0000       0.0000       0.0000       0.0000       0.7727       0.0000       0.2688       0.8223       1.8267       4.9985       0.6769       0.0000       0.5047
     -61.0556       0.3854       0.7243       1.2268       2.3029       1.1605       4.9675       2.9963       0.1746       0.6243       1.4839       1.4536       0.3440       1.3049       0.6638       0.8984       0.2847       0.0000       0.0000       0.0000       0.0000       0.0000       0.5351       0.0000       0.2092       0.6741       1.9747       4.9642       0.5932       0.0000       0.3807
     -59.6111       0.3083       0.7880       1.4884       2.5828       1.5566       4.6281       2.9003       0.0000       0.4858       0.8983       1.4629       0.0163       0.6532       0.2437       0.9550       0.2046       0.0000       0.0000       0.0000       0.0000       0.0000       0.3906       0.0000       0.1651       0.5886       2.2138       2.3175       0.5271       0.0000       0.2838
     -58.1667       0.2688       0.8217       2.0554       3.0961       1.1761       5.2229       3.1871       0.0000       0.3955       0.7942       1.3420       0.0000       0.5397       0.0000       1.0267       0.1748       0.0000       0.0000       0.0000       0.0000       0.0000       0.3177       0.0000       0.1287       0.4923       2.5381       1.4773       0.4646       0.0000       0.2327
     -56.7222       0.2258       0.8872       3.2321       2.2966       1.3111       3.3522       1.2796       0.0000       0.3140       0.7733       1.3100       0.0000       0.5102       0.0000       1.2023       0.1369       0.0000       0.0000       0.0000       0.0000       0.0000       0.2318       0.0000       0.1071       0.4671       3.1443       1.1063       0.4417       0.0000       0.1792
     -55.2778       0.1496       0.9859       1.9932       2.0047       1.5609       1.3334       0.6825       0.0000       0.2411       0.8096       1.3487       0.0000       0.0392       0.0000       1.3431       0.1084       0.0000       0.0000       0.0000       0.0000       0.0000       0.1920       0.0000       0.0383       0.3924       3.0617       0.8293       0.4196       0.0000       0.1443
     -53.8333       0.1302       1.0632       1.3677       1.7733       1.1259       0.8799       0.4041       0.0000       0.2037       0.8260       1.4505       0.0000       0.0000       0.0000       1.1729       0.0888       0.0000       0.0000       0.0000       0.0000       0.0000       0.1553       0.0000       0.0000       0.3576       3.9503       0.6820       0.3628       0.0000       0.1193
     -52.3889       0.1193       1.2535       1.2475       0.9419       0.9970       0.5244       0.2718       0.0000       0.1584       0.9025       1.6622       0.0000       0.0000       0.0000       1.5131       0.0487       0.0000       0.0000       0.0000       0.0000       0.0000       0.1170       0.0000       0.0000       0.2268       3.6934       0.5264       0.3241       0.0000       0.0948
     -50.9444       0.1243       1.5264       1.1098       0.9058       0.9477       0.3788       0.2121       0.0000       0.1024       0.9763       1.8684       0.0000       0.0000       0.0000       1.2346       0.0000       0.0000       0.0000       0.0000       0.0000       0.0000       0.1052       0.0000       0.0000       0.1335       2.8799       0.4118       0.3405       0.0000       0.0626
     -49.5000       0.0695       2.7179       0.5747       0.4437       0.6738       0.3036       0.1727       0.0000       0.0000       1.0432       2.0451       0.0000       0.0000       0.0000       1.0214       0.0000       0.0000       0.0000       0.0000       0.0000       0.0000       0.0787       0.0000       0.0000       0.0000       2.1208       0.3088       0.3192       0.0000       0.0000
     -48.0556       0.0000       2.6189       0.2969       0.0000       0.4318       0.2408       0.1399       0.0000       0.0000       1.1671       2.2187       0.0000       0.0000       0.0000       0.9363       0.0000       0.0000       0.0000       0.0000       0.0000       0.0000       0.0303       0.0000       0.0000       0.0000       1.5762       0.2605       0.3415       0.0000       0.0000
     -46.6111       0.0000       1.8742       0.0000       0.0000       0.0296       0.2042       0.1057       0.0000       0.0000       1.2592       2.9878       0.0000       0.0000       0.0000       0.6131       0.0000       0.0000       0.0000       0.0000       0.0000       0.0000       0.0000       0.0000       0.0000       0.0000       1.4853       0.2208       0.3473       0.0000       0.0000
     -45.1667       0.0000       0.9331       0.0000       0.0000       0.0000       0.1575       0.0937       0.0000       0.0000       1.3718       2.9775       0.0000       0.0000       0.0000       0.4189       0.0000       0.0000       0.0000       0.0000       0.0000       0.0000       0.0000       0.0000       0.0000       0.0000       1.1218       0.1734       0.3707       0.0000       0.0000
     -43.7222       0.0000       0.5161       0.0000       0.0000       0.0000       0.1278       0.0727       0.0000       0.0000       1.5034       3.1759       0.0000       0.0000       0.0000       0.3329       0.0000       0.0000       0.0000       0.0000       0.0000       0.0000       0.0000       0.0000       0.0000       0.0000       0.6664       0.1108       0.3915       0.0000       0.0000
     -42.2778       0.0000       0.4941       0.0000       0.0000       0.0000       0.0921       0.0179       0.0000       0.0000       1.3598       3.0263       0.0000       0.0000       0.0000       0.0000       0.0000       0.0000       0.0000       0.0000       0.0000       0.0000       0.0000       0.0000       0.0000       0.0000       0.0000       0.0036       0.4290       0.0000       0.0000
     -40.8333       0.0000       0.2917       0.0000       0.0000       0.0000       0.0000       0.0000       0.0000       0.0000       1.1973       2.0283       0.0000       0.0000       0.0000       0.0000       0.0000       0.0000       0.0000       0.0000       0.0000       0.0000       0.0000       0.0000       0.0000       0.0000       0.0000       0.0000       0.4658       0.0000       0.0000
     -39.3889       0.0000       0.0000       0.0000       0.0000       0.0000       0.0000       0.0000       0.0000       0.0000       1.2400       1.8001       0.0000       0.0000       0.0000       0.0000       0.0000       0.0000       0.0000       0.0000       0.0000       0.0000       0.0000       0.0000       0.0000       0.0000       0.0000       0.0000       0.4657       0.0000       0.0000
     -37.9444       0.0000       0.0000       0.0000       0.0000       0.0000       0.0000       0.0000       0.0000       0.0000       1.3602       1.6669       0.0000       0.0000       0.0000       0.0000       0.0000       0.0000       0.0000       0.0000       0.0000       0.0000       0.0000       0.0000       0.0000       0.0000       0.0000       0.0000       0.4545       0.0000       0.0000
     -36.5000       0.0000       0.0000       0.0000       0.0000       0.0000       0.0000       0.0000       0.0000       0.0000       1.5223       1.1232       0.0000       0.0000       0.0000       0.0000       0.0000       0.0000       0.0000       0.0000       0.0000       0.0000       0.0000       0.0000       0.0000       0.0000       0.0000       0.0000       0.4448       0.0000       0.0000
     -35.0556       0.0000       0.0000       0.0000       0.0000       0.0000       0.0000       0.0000       0.0000       0.0000       1.7920       0.6179       0.0000       0.0000       0.0000       0.0000       0.0000       0.0000       0.0000       0.0000       0.0000       0.0000       0.0000       0.0000       0.0000       0.0000       0.0000       0.0000       0.4361       0.0000       0.0000
     -33.6111       0.0000       0.0000       0.0000       0.0000       0.0000       0.0000       0.0000       0.0000       0.0000       2.5449       0.5166       0.0000       0.0000       0.0000       0.0000       0.0000       0.0000       0.0000       0.0000       0.0000       0.0000       0.0000       0.0000       0.0000       0.0000       0.0000       0.0000       0.2696       0.0000       0.0000
     -32.1667       0.0000       0.0000       0.0000       0.0000       0.0000       0.0000       0.0000       0.0000       0.0000       2.3514       0.0172       0.0000       0.0000       0.0000       0.0000       0.0000       0.0000       0.0000       0.0000       0.0000       0.0000       0.0000       0.0000       0.0000       0.0000       0.0000       0.0000       0.0000       0.0000       0.0000
     -30.7222       0.0000       0.0000       0.0000       0.0000       0.0000       0.0000       0.0000       0.0000       0.0000       0.7196       0.0000       0.0000       0.0000       0.0000       0.0000       0.0000       0.0000       0.0000       0.0000       0.0000       0.0000       0.0000       0.0000       0.0000       0.0000       0.0000       0.0000       0.0000       0.0000       0.0000
