# Supplementary material for: Evolving better solvate electrolytes for lithium secondary batteries
Source: Chem Sci. 2024 Apr 11;15(19):7342–58. doi: 10.1039/d4sc01492h (PMC11095511; doi:10.1039/d4sc01492h)
Supplement: SC-015-D4SC01492H-s003 [file SC-015-D4SC01492H-s003.cif]

# Electronic Supplementary Material (ESI) for Chemical Science.
# This journal is © The Royal Society of Chemistry 2024

####################################################################### 
# 
# This file contains crystal structure data downloaded from the 
# Cambridge Structural Database (CSD) hosted by the Cambridge 
# Crystallographic Data Centre (CCDC).
# 
# Full information about CCDC data access policies and citation 
# guidelines are available at http://www.ccdc.cam.ac.uk/access/V1 
# 
# Audit and citation data items may have been added by the CCDC. 
# Please retain this information to preserve the provenance of 
# this file and to allow appropriate attribution of the data. 
# 
#######################################################################

data_LiNTfAc
_database_code_depnum_ccdc_archive 'CCDC 2336048'
loop_
_audit_author_name
_audit_author_address
'David Pugh'
;Kings College London
United Kingdom
;
_audit_update_record             
;
2024-02-28 deposited with the CCDC.	2024-04-11 downloaded from the CCDC.
;
_audit_creation_date             2024-01-23
_audit_creation_method           
;
Olex2 1.5
(compiled 2023.08.24 svn.re1ec1418 for OlexSys, GUI svn.r6817)
;
_shelx_SHELXL_version_number     2019/3
_chemical_name_common            ?
_chemical_name_systematic        ?
_chemical_formula_moiety         'C3 H3 F3 Li N O3 S'
_chemical_formula_sum            'C3 H3 F3 Li N O3 S'
_chemical_formula_weight         197.06
_chemical_absolute_configuration unk
_chemical_melting_point          ?
loop_
_atom_type_symbol
_atom_type_description
_atom_type_scat_dispersion_real
_atom_type_scat_dispersion_imag
_atom_type_scat_source
C C 0.0181 0.0091 'International Tables Vol C Tables 4.2.6.8 and 6.1.1.4'
H H 0.0000 0.0000 'International Tables Vol C Tables 4.2.6.8 and 6.1.1.4'
F F 0.0727 0.0534 'International Tables Vol C Tables 4.2.6.8 and 6.1.1.4'
Li Li 0.0008 0.0003 'International Tables Vol C Tables 4.2.6.8 and 6.1.1.4'
N N 0.0311 0.0180 'International Tables Vol C Tables 4.2.6.8 and 6.1.1.4'
O O 0.0492 0.0322 'International Tables Vol C Tables 4.2.6.8 and 6.1.1.4'
S S 0.3331 0.5567 'International Tables Vol C Tables 4.2.6.8 and 6.1.1.4'

_shelx_space_group_comment       
;
The symmetry employed for this shelxl refinement is uniquely defined
by the following loop, which should always be used as a source of
symmetry information in preference to the above space-group names.
They are only intended as comments.
;
_space_group_crystal_system      monoclinic
_space_group_IT_number           5
_space_group_name_H-M_alt        'C 1 2 1'
_space_group_name_Hall           'C 2y'
loop_
_space_group_symop_operation_xyz
'x, y, z'
'-x, y, -z'
'x+1/2, y+1/2, z'
'-x+1/2, y+1/2, -z'

_cell_length_a                   63.7924(10)
_cell_length_b                   9.60050(10)
_cell_length_c                   17.2224(2)
_cell_angle_alpha                90
_cell_angle_beta                 90.2020(10)
_cell_angle_gamma                90
_cell_volume                     10547.6(2)
_cell_formula_units_Z            60
_cell_measurement_reflns_used    27005
_cell_measurement_temperature    223.15
_cell_measurement_theta_max      71.5850
_cell_measurement_theta_min      5.0530
_shelx_estimated_absorpt_T_max   0.555
_shelx_estimated_absorpt_T_min   0.470
_exptl_absorpt_coefficient_mu    4.452
_exptl_absorpt_correction_T_max  1.00000
_exptl_absorpt_correction_T_min  0.44421
_exptl_absorpt_correction_type   multi-scan
_exptl_absorpt_process_details   
;
CrysAlisPro 1.171.40.66a (Rigaku Oxford Diffraction, 2019)
Empirical absorption correction using spherical harmonics,
 implemented in SCALE3 ABSPACK scaling algorithm.
;
_exptl_absorpt_special_details   ?
_exptl_crystal_colour            colourless
_exptl_crystal_colour_primary    colourless
_exptl_crystal_density_diffrn    1.861
_exptl_crystal_density_meas      ?
_exptl_crystal_density_method    ?
_exptl_crystal_description       block
_exptl_crystal_F_000             5880
_exptl_crystal_size_max          0.2
_exptl_crystal_size_mid          0.2
_exptl_crystal_size_min          0.15
_exptl_transmission_factor_max   ?
_exptl_transmission_factor_min   ?
_diffrn_reflns_av_R_equivalents  0.0361
_diffrn_reflns_av_unetI/netI     0.0539
_diffrn_reflns_Laue_measured_fraction_full 0.983
_diffrn_reflns_Laue_measured_fraction_max 0.965
_diffrn_reflns_limit_h_max       77
_diffrn_reflns_limit_h_min       -78
_diffrn_reflns_limit_k_max       10
_diffrn_reflns_limit_k_min       -11
_diffrn_reflns_limit_l_max       21
_diffrn_reflns_limit_l_min       -17
_diffrn_reflns_number            35303
_diffrn_reflns_point_group_measured_fraction_full 0.890
_diffrn_reflns_point_group_measured_fraction_max 0.864
_diffrn_reflns_theta_full        67.684
_diffrn_reflns_theta_max         71.772
_diffrn_reflns_theta_min         5.136
_diffrn_ambient_temperature      223.15
_diffrn_detector_area_resol_mean 5.8140
_diffrn_measured_fraction_theta_full 0.983
_diffrn_measured_fraction_theta_max 0.965
_diffrn_measurement_details      
;
List of Runs (angles in degrees, time in seconds):

  # Type    Start    End  Width  t~exp~   \w     \q     \k     \f   Frames
#--------------------------------------------------------------------------
  1  \w     12.00  38.22   0.38    4.48    --   45.70 -48.00  60.00   69
  2  \w     42.00  67.08   0.38    4.48    --   45.70  81.00  53.00   66
  3  \w     -1.00  24.08   0.38    4.48    --   45.70 -81.00 -69.00   66
  4  \w     41.00  66.08   0.38    4.48    --   45.70  48.00-151.00   66
  5  \w     94.00 119.08   0.38   17.92    --   98.30  48.00-151.00   66
  6  \w     76.00 101.08   0.38   17.92    --   98.30 -81.00 -69.00   66
  7  \w    102.00 128.22   0.38   17.92    --   98.30  81.00  53.00   69
  8  \w     77.00 102.08   0.38   17.92    --   98.30 -48.00  60.00   66
  9  \w      4.00  31.36   0.38    4.48    --   45.70  57.00 120.00   72
 10  \w     35.00 118.22   0.38    4.48    --   45.70  57.00 120.00  219
 11  \w    -35.00  87.36   0.38    4.48    --   45.70 -57.00 -60.00  322
 12  \w     62.00 101.14   0.38   17.92    --   98.30  61.00 150.00  103
 13  \w     27.00 107.18   0.38   17.92    --   98.30 -77.00 -30.00  211
 14  \w     65.00 187.74   0.38   17.92    --   98.30  45.00 -60.00  323
 15  \w    107.00 187.18   0.38   17.92    --   98.30  61.00 150.00  211
 16  \w     18.00 179.12   0.38   17.92    --   98.30  30.00  60.00  424
 17  \w    157.00 183.22   0.38   17.92    --   98.30  61.00 120.00   69
 18  \w     96.00 122.22   0.38   17.92    --   98.30  61.00-180.00   69
 19  \w     62.00 146.36   0.38   17.92    --   98.30  61.00 120.00  222
;
_diffrn_measurement_device       'four-circle diffractometer'
_diffrn_measurement_device_type  'XtaLAB AFC12 (RINC): Kappa dual home/near'
_diffrn_measurement_method       '\w scans'
_diffrn_radiation_type           CuK\a
_diffrn_radiation_wavelength     1.54184
_diffrn_source                   ?
_reflns_Friedel_coverage         0.684
_reflns_Friedel_fraction_full    0.784
_reflns_Friedel_fraction_max     0.750
_reflns_number_gt                16087
_reflns_number_total             17816
_reflns_special_details          
;
 Reflections were merged by SHELXL according to the crystal
 class for the calculation of statistics and refinement.
 
 _reflns_Friedel_fraction is defined as the number of unique
 Friedel pairs measured divided by the number that would be
 possible theoretically, ignoring centric projections and
 systematic absences. Completness statistics refer to single and
 composite reflections containing twin component 1 only.
;
_reflns_threshold_expression     'I > 2\s(I)'
_computing_cell_refinement       'CrysAlisPro 1.171.40.66a (Rigaku OD, 2019)'
_computing_data_collection       'CrysAlisPro 1.171.40.66a (Rigaku OD, 2019)'
_computing_data_reduction        'CrysAlisPro 1.171.40.66a (Rigaku OD, 2019)'
_computing_molecular_graphics    'Olex2 1.5 (Dolomanov et al., 2009)'
_computing_publication_material  'Olex2 1.5 (Dolomanov et al., 2009)'
_computing_structure_refinement  'SHELXL 2019/3 (Sheldrick, 2015)'
_computing_structure_solution    'SHELXT 2018/2 (Sheldrick, 2018)'
_refine_diff_density_max         0.789
_refine_diff_density_min         -0.738
_refine_diff_density_rms         0.077
_refine_ls_abs_structure_details 
;
 Refined as an inversion twin.
;
_refine_ls_abs_structure_Flack   0.017(19)
_refine_ls_extinction_coef       .
_refine_ls_extinction_method     none
_refine_ls_goodness_of_fit_ref   1.029
_refine_ls_hydrogen_treatment    constr
_refine_ls_matrix_type           full
_refine_ls_number_parameters     1634
_refine_ls_number_reflns         17816
_refine_ls_number_restraints     15
_refine_ls_R_factor_all          0.0624
_refine_ls_R_factor_gt           0.0568
_refine_ls_restrained_S_all      29.506
_refine_ls_shift/su_max          0.001
_refine_ls_shift/su_mean         0.000
_refine_ls_structure_factor_coef Fsqd
_refine_ls_weighting_details     
'w=1/[\s^2^(Fo^2^)+(0.0417P)^2^+41.0339P] where P=(Fo^2^+2Fc^2^)/3'
_refine_ls_weighting_scheme      calc
_refine_ls_wR_factor_gt          0.1364
_refine_ls_wR_factor_ref         0.1406
_refine_special_details          
;
 Refined as a 2-component inversion twin.
;
_olex2_refinement_description    
;
1. Twinned data refinement
 Scales: 0.983(19)
 0.017(19)
2. Fixed Uiso
 At 1.5 times of:
  All C(H,H,H) groups
3. Restrained distances
 N13-F3 = N13-F3A
 1.34 with sigma of 0.01
4. Uiso/Uaniso restraints and constraints
Uanis(F6) \\sim Ueq, Uanis(F10) \\sim Ueq: with sigma of 0.05 and sigma for
terminal atoms of 0.01
Uanis(F1) = Uanis(F2) = Uanis(F3) = Uanis(F1A) = Uanis(F2A) = Uanis(F3A)
Uanis(F28) = Uanis(F29) = Uanis(F30) = Uanis(F28A) = Uanis(F29A) = Uanis(F30A)
5. Others
 Sof(F1A)=Sof(F2A)=Sof(F3A)=1-FVAR(1)
 Sof(F1)=Sof(F2)=Sof(F3)=FVAR(1)
 Sof(F28A)=Sof(F29A)=Sof(F30A)=1-FVAR(2)
 Sof(F28)=Sof(F29)=Sof(F30)=FVAR(2)
6.a Idealised Me refined as rotating group:
 C3(H3A,H3B,H3C), C6(H6A,H6B,H6C), C9(H9A,H9B,H9C), C12(H12A,H12B,H12C),
 C15(H15A,H15B,H15C), C18(H18A,H18B,H18C), C21(H21A,H21B,H21C), C24(H24A,H24B,
 H24C), C27(H27A,H27B,H27C), C30(H30A,H30B,H30C), C33(H33A,H33B,H33C), C36(H36A,
 H36B,H36C), C39(H39A,H39B,H39C), C42(H42A,H42B,H42C), C45(H45A,H45B,H45C)
;
_atom_sites_solution_hydrogens   geom
_atom_sites_solution_primary     dual
_atom_sites_solution_secondary   ?
loop_
_atom_site_label
_atom_site_type_symbol
_atom_site_fract_x
_atom_site_fract_y
_atom_site_fract_z
_atom_site_U_iso_or_equiv
_atom_site_adp_type
_atom_site_occupancy
_atom_site_site_symmetry_order
_atom_site_calc_flag
_atom_site_refinement_flags_posn
_atom_site_refinement_flags_adp
_atom_site_refinement_flags_occupancy
_atom_site_disorder_assembly
_atom_site_disorder_group
S1 S 0.13450(2) 0.66028(18) -0.03652(8) 0.0311(3) Uani 1 1 d . . . . .
S2 S 0.14045(3) 0.45590(19) 0.25293(9) 0.0422(4) Uani 1 1 d . . . . .
S3 S 0.26157(3) 0.4761(2) -0.03749(11) 0.0484(4) Uani 1 1 d . . . . .
S4 S 0.26888(3) 0.67353(18) 0.25136(10) 0.0377(4) Uani 1 1 d . . . . .
S5 S 0.24344(3) 1.05179(19) 0.47611(11) 0.0448(4) Uani 1 1 d . . . . .
S6 S 0.36802(3) 1.0126(2) 0.30210(10) 0.0465(5) Uani 1 1 d . . . . .
S7 S 0.34281(3) 0.51944(19) 0.26220(10) 0.0410(4) Uani 1 1 d . . . . .
S8 S 0.33335(3) 0.65602(18) 0.52386(9) 0.0334(3) Uani 1 1 d . . . . .
S9 S 0.33315(2) 0.46186(18) 0.81475(9) 0.0337(3) Uani 1 1 d . . . . .
S10 S 0.46073(2) 0.63523(17) 0.84993(8) 0.0295(3) Uani 1 1 d . . . . .
S11 S 0.46184(3) 0.43633(19) 0.55866(10) 0.0441(4) Uani 1 1 d . . . . .
S12 S 0.43349(3) 0.93954(18) 0.62004(9) 0.0372(4) Uani 1 1 d . . . . .
S13 S 0.56095(3) 0.13149(18) 0.67048(9) 0.0385(4) Uani 1 1 d . . . . .
S14 S 0.53121(2) 0.48079(17) 0.88749(8) 0.0277(3) Uani 1 1 d . . . . .
S15 S 0.56448(3) -0.01978(19) 0.92992(9) 0.0381(4) Uani 1 1 d . . . . .
F1 F 0.13265(16) 0.4212(9) -0.1077(6) 0.0783(15) Uani 0.664(9) 1 d . . P A 1
F2 F 0.11651(18) 0.4244(11) -0.0111(8) 0.0783(15) Uani 0.664(9) 1 d . . P A 1
F3 F 0.15212(16) 0.4185(10) -0.0057(7) 0.0783(15) Uani 0.664(9) 1 d D . P A 1
F1A F 0.1474(3) 0.439(2) 0.0378(14) 0.0783(15) Uani 0.336(9) 1 d . . P A 2
F2A F 0.1474(3) 0.4192(18) -0.0858(13) 0.0783(15) Uani 0.336(9) 1 d . . P A 2
F3A F 0.1220(4) 0.408(2) 0.0115(16) 0.0783(15) Uani 0.336(9) 1 d D . P A 2
F4 F 0.15694(10) 0.6545(7) 0.3354(3) 0.0814(18) Uani 1 1 d . . . . .
F5 F 0.14535(11) 0.4863(7) 0.4022(3) 0.0848(19) Uani 1 1 d . . . . .
F6 F 0.12471(10) 0.6324(8) 0.3499(4) 0.100(2) Uani 1 1 d . U . . .
F7 F 0.24294(10) 0.6738(7) -0.1144(4) 0.0859(19) Uani 1 1 d . . . . .
F8 F 0.25435(13) 0.5065(7) -0.1854(3) 0.098(2) Uani 1 1 d . . . . .
F9 F 0.27526(10) 0.6552(9) -0.1363(5) 0.110(3) Uani 1 1 d . . . . .
F10 F 0.25302(9) 0.4294(6) 0.2223(5) 0.096(2) Uani 1 1 d . U . . .
F11 F 0.28602(9) 0.4362(6) 0.2158(4) 0.0830(18) Uani 1 1 d . . . . .
F12 F 0.27164(12) 0.4354(6) 0.3261(4) 0.094(2) Uani 1 1 d . . . . .
F13 F 0.25275(12) 1.1215(8) 0.3343(3) 0.095(2) Uani 1 1 d . . . . .
F14 F 0.21985(10) 1.1161(7) 0.3584(4) 0.089(2) Uani 1 1 d . . . . .
F15 F 0.23816(11) 1.2857(5) 0.4000(3) 0.0787(18) Uani 1 1 d . . . . .
F16 F 0.35533(9) 1.0794(7) 0.4420(3) 0.0785(19) Uani 1 1 d . . . . .
F17 F 0.36927(10) 1.2474(6) 0.3817(3) 0.0717(16) Uani 1 1 d . . . . .
F18 F 0.38867(9) 1.0811(7) 0.4271(3) 0.0762(16) Uani 1 1 d . . . . .
F19 F 0.32100(10) 0.5936(8) 0.1396(3) 0.0874(19) Uani 1 1 d . . . . .
F20 F 0.35356(11) 0.5758(9) 0.1200(3) 0.095(2) Uani 1 1 d . . . . .
F21 F 0.34100(14) 0.7490(7) 0.1823(4) 0.097(2) Uani 1 1 d . . . . .
F22 F 0.33355(12) 0.4102(6) 0.4570(3) 0.087(2) Uani 1 1 d . . . . .
F23 F 0.31354(9) 0.4267(6) 0.5553(4) 0.0816(18) Uani 1 1 d . . . . .
F24 F 0.34637(10) 0.4131(6) 0.5708(4) 0.089(2) Uani 1 1 d . . . . .
F25 F 0.31840(10) 0.6522(8) 0.9060(4) 0.100(2) Uani 1 1 d . . . . .
F26 F 0.33815(11) 0.5019(6) 0.9626(3) 0.0777(17) Uani 1 1 d . . . . .
F27 F 0.35116(9) 0.6620(6) 0.8927(3) 0.0716(15) Uani 1 1 d . . . . .
F28 F 0.46279(19) 0.3920(10) 0.9198(6) 0.0632(14) Uani 0.578(10) 1 d . . P B 1
F29 F 0.44444(16) 0.3909(10) 0.8146(7) 0.0632(14) Uani 0.578(10) 1 d . . P B 1
F30 F 0.4780(2) 0.4025(15) 0.8091(7) 0.0632(14) Uani 0.578(10) 1 d . . P B 1
F28A F 0.4795(3) 0.393(2) 0.8331(10) 0.0632(14) Uani 0.422(10) 1 d . . P B 2
F29A F 0.4520(2) 0.3903(13) 0.9033(9) 0.0632(14) Uani 0.422(10) 1 d . . P B 2
F30A F 0.4492(2) 0.4122(14) 0.7777(10) 0.0632(14) Uani 0.422(10) 1 d . . P B 2
F31 F 0.44618(9) 0.6347(6) 0.4734(3) 0.0773(17) Uani 1 1 d . . . . .
F32 F 0.47882(11) 0.6189(9) 0.4679(5) 0.108(3) Uani 1 1 d . . . . .
F33 F 0.46004(12) 0.4708(7) 0.4084(3) 0.091(2) Uani 1 1 d . . . . .
F34 F 0.41751(9) 1.1293(8) 0.7087(4) 0.094(2) Uani 1 1 d . . . . .
F35 F 0.45043(9) 1.1373(6) 0.7039(3) 0.0771(17) Uani 1 1 d . . . . .
F36 F 0.43538(11) 0.9782(7) 0.7699(3) 0.0800(18) Uani 1 1 d . . . . .
F37 F 0.54793(11) -0.1076(7) 0.6195(5) 0.102(2) Uani 1 1 d . . . . .
F38 F 0.58041(10) -0.1003(6) 0.6381(4) 0.085(2) Uani 1 1 d . . . . .
F39 F 0.56064(13) -0.1139(6) 0.7347(4) 0.094(2) Uani 1 1 d . . . . .
F40 F 0.53104(10) 0.7085(5) 0.8045(3) 0.0679(15) Uani 1 1 d . . . . .
F41 F 0.54601(8) 0.5352(7) 0.7496(3) 0.0687(16) Uani 1 1 d . . . . .
F42 F 0.51260(7) 0.5465(7) 0.7567(3) 0.0687(15) Uani 1 1 d . . . . .
F43 F 0.56425(13) 0.2062(6) 1.0135(3) 0.088(2) Uani 1 1 d . . . . .
F44 F 0.55009(9) 0.0313(8) 1.0691(3) 0.0778(18) Uani 1 1 d . . . . .
F45 F 0.58343(9) 0.0473(7) 1.0599(3) 0.0792(18) Uani 1 1 d . . . . .
O1 O 0.11769(8) 0.6914(6) -0.0891(3) 0.0447(12) Uani 1 1 d . . . . .
O2 O 0.13151(7) 0.7011(6) 0.0429(2) 0.0389(11) Uani 1 1 d . . . . .
O3 O 0.17538(7) 0.6885(6) 0.0349(3) 0.0404(11) Uani 1 1 d . . . . .
O4 O 0.13477(8) 0.5506(5) 0.1920(3) 0.0421(12) Uani 1 1 d . . . . .
O5 O 0.12571(11) 0.3490(6) 0.2724(3) 0.0629(17) Uani 1 1 d . . . . .
O6 O 0.17852(8) 0.5606(6) 0.1766(3) 0.0461(12) Uani 1 1 d . . . . .
O7 O 0.26746(9) 0.5699(6) 0.0225(4) 0.0557(14) Uani 1 1 d . . . . .
O8 O 0.27713(11) 0.3755(7) -0.0593(4) 0.0676(18) Uani 1 1 d . . . . .
O9 O 0.22349(9) 0.5687(6) 0.0456(3) 0.0513(13) Uani 1 1 d . . . . .
O10 O 0.28633(8) 0.7133(6) 0.2981(3) 0.0462(13) Uani 1 1 d . . . . .
O11 O 0.26982(8) 0.7078(7) 0.1711(3) 0.0520(14) Uani 1 1 d . . . . .
O12 O 0.22641(7) 0.6896(6) 0.1894(3) 0.0460(13) Uani 1 1 d . . . . .
O13 O 0.23755(9) 0.9114(5) 0.4568(3) 0.0487(13) Uani 1 1 d . . . . .
O14 O 0.23013(9) 1.1187(6) 0.5326(3) 0.0530(14) Uani 1 1 d . . . . .
O15 O 0.28135(8) 0.9051(5) 0.4247(3) 0.0477(13) Uani 1 1 d . . . . .
O16 O 0.37068(9) 0.8696(5) 0.3249(3) 0.0479(13) Uani 1 1 d . . . . .
O17 O 0.38320(11) 1.0725(7) 0.2509(3) 0.069(2) Uani 1 1 d . . . . .
O18 O 0.32735(9) 0.8914(5) 0.3415(3) 0.0472(13) Uani 1 1 d . . . . .
O19 O 0.32969(9) 0.5963(6) 0.3144(3) 0.0508(14) Uani 1 1 d . . . . .
O20 O 0.33670(8) 0.3793(5) 0.2436(3) 0.0405(11) Uani 1 1 d . . . . .
O21 O 0.38070(8) 0.3621(6) 0.2202(3) 0.0444(12) Uani 1 1 d . . . . .
O22 O 0.31715(8) 0.6961(6) 0.4705(3) 0.0435(12) Uani 1 1 d . . . . .
O23 O 0.33078(8) 0.6986(6) 0.6035(3) 0.0428(12) Uani 1 1 d . . . . .
O24 O 0.37424(7) 0.6641(5) 0.5988(2) 0.0382(11) Uani 1 1 d . . . . .
O25 O 0.32923(8) 0.5562(6) 0.7507(3) 0.0442(12) Uani 1 1 d . . . . .
O26 O 0.31659(8) 0.3668(6) 0.8340(3) 0.0426(12) Uani 1 1 d . . . . .
O27 O 0.37324(8) 0.5436(5) 0.7436(3) 0.0393(11) Uani 1 1 d . . . . .
O28 O 0.47574(7) 0.6675(5) 0.9089(3) 0.0405(11) Uani 1 1 d . . . . .
O29 O 0.46537(7) 0.6800(6) 0.7727(3) 0.0384(11) Uani 1 1 d . . . . .
O30 O 0.42128(7) 0.6617(5) 0.7669(2) 0.0355(10) Uani 1 1 d . . . . .
O31 O 0.47775(12) 0.3339(7) 0.5435(4) 0.0680(19) Uani 1 1 d . . . . .
O32 O 0.46607(8) 0.5298(6) 0.6222(3) 0.0466(12) Uani 1 1 d . . . . .
O33 O 0.42193(8) 0.5355(6) 0.6240(3) 0.0461(12) Uani 1 1 d . . . . .
O34 O 0.41680(9) 0.8426(6) 0.6351(3) 0.0487(13) Uani 1 1 d . . . . .
O35 O 0.43067(8) 1.0333(6) 0.5565(3) 0.0469(12) Uani 1 1 d . . . . .
O36 O 0.47447(9) 1.0238(6) 0.5573(3) 0.0500(13) Uani 1 1 d . . . . .
O37 O 0.57584(8) 0.1690(6) 0.7293(3) 0.0474(12) Uani 1 1 d . . . . .
O38 O 0.56518(8) 0.1756(6) 0.5933(3) 0.0454(12) Uani 1 1 d . . . . .
O39 O 0.52179(8) 0.1483(6) 0.5863(3) 0.0454(12) Uani 1 1 d . . . . .
O40 O 0.52787(7) 0.3365(5) 0.8670(3) 0.0342(10) Uani 1 1 d . . . . .
O41 O 0.51543(7) 0.5450(5) 0.9335(3) 0.0346(10) Uani 1 1 d . . . . .
O42 O 0.57166(7) 0.3454(5) 0.8593(2) 0.0336(10) Uani 1 1 d . . . . .
O43 O 0.57998(9) 0.0484(6) 0.8828(3) 0.0507(14) Uani 1 1 d . . . . .
O44 O 0.56823(8) -0.1628(5) 0.9496(3) 0.0423(11) Uani 1 1 d . . . . .
O45 O 0.52446(8) -0.1626(5) 0.9602(3) 0.0416(11) Uani 1 1 d . . . . .
N1 N 0.15537(9) 0.7069(6) -0.0767(3) 0.0361(13) Uani 1 1 d . . . . .
N2 N 0.16249(12) 0.3861(7) 0.2504(4) 0.0513(17) Uani 1 1 d . . . . .
N3 N 0.24000(12) 0.3999(7) -0.0307(4) 0.0536(18) Uani 1 1 d . . . . .
N4 N 0.24857(9) 0.7145(6) 0.2962(3) 0.0360(13) Uani 1 1 d . . . . .
N5 N 0.26680(11) 1.0808(7) 0.4985(4) 0.0543(18) Uani 1 1 d . . . . .
N6 N 0.34597(11) 1.0576(7) 0.2717(4) 0.0511(17) Uani 1 1 d . . . . .
N7 N 0.36598(11) 0.5470(7) 0.2883(4) 0.0485(16) Uani 1 1 d . . . . .
N8 N 0.35495(8) 0.6897(6) 0.4849(3) 0.0324(12) Uani 1 1 d . . . . .
N9 N 0.35430(9) 0.3799(6) 0.8147(3) 0.0333(12) Uani 1 1 d . . . . .
N10 N 0.43880(8) 0.6742(6) 0.8845(3) 0.0324(12) Uani 1 1 d . . . . .
N11 N 0.44005(12) 0.3640(7) 0.5560(3) 0.0483(16) Uani 1 1 d . . . . .
N12 N 0.45466(10) 0.8587(6) 0.6253(3) 0.0399(13) Uani 1 1 d . . . . .
N13 N 0.53850(9) 0.1660(7) 0.7045(3) 0.0397(13) Uani 1 1 d D . . . .
N14 N 0.55331(8) 0.5212(6) 0.9223(3) 0.0296(11) Uani 1 1 d . . . . .
N15 N 0.54226(10) 0.0168(7) 0.8972(3) 0.0428(14) Uani 1 1 d . . . . .
C1 C 0.13492(13) 0.4708(9) -0.0334(5) 0.052(2) Uani 1 1 d . . . . .
C2 C 0.17370(11) 0.7185(7) -0.0353(4) 0.0366(15) Uani 1 1 d . . . . .
C3 C 0.19191(12) 0.7685(10) -0.0796(5) 0.054(2) Uani 1 1 d . . . . .
H3A H 0.199320 0.838528 -0.049511 0.081 Uiso 1 1 calc R U . . .
H3B H 0.187180 0.808893 -0.128183 0.081 Uiso 1 1 calc R U . . .
H3C H 0.201244 0.691087 -0.090145 0.081 Uiso 1 1 calc R U . . .
C4 C 0.14187(14) 0.5646(10) 0.3395(4) 0.052(2) Uani 1 1 d . . . . .
C5 C 0.17926(14) 0.4529(9) 0.2169(4) 0.049(2) Uani 1 1 d . . . . .
C6 C 0.19980(17) 0.3823(11) 0.2316(6) 0.075(3) Uani 1 1 d . . . . .
H6A H 0.204523 0.402975 0.283993 0.113 Uiso 1 1 calc R U . . .
H6B H 0.210091 0.415664 0.194714 0.113 Uiso 1 1 calc R U . . .
H6C H 0.198114 0.282423 0.225774 0.113 Uiso 1 1 calc R U . . .
C7 C 0.25855(14) 0.5839(9) -0.1241(6) 0.059(2) Uani 1 1 d . . . . .
C8 C 0.22301(13) 0.4605(9) 0.0049(4) 0.0474(18) Uani 1 1 d . . . . .
C9 C 0.20316(16) 0.3835(10) -0.0066(6) 0.064(2) Uani 1 1 d . . . . .
H9A H 0.196285 0.416279 -0.053490 0.096 Uiso 1 1 calc R U . . .
H9B H 0.194060 0.398989 0.037576 0.096 Uiso 1 1 calc R U . . .
H9C H 0.206112 0.284785 -0.011393 0.096 Uiso 1 1 calc R U . . .
C10 C 0.26965(12) 0.4819(9) 0.2528(5) 0.0497(19) Uani 1 1 d . . . . .
C11 C 0.22938(11) 0.7171(8) 0.2588(4) 0.0403(17) Uani 1 1 d . . . . .
C12 C 0.21162(11) 0.7574(10) 0.3094(5) 0.053(2) Uani 1 1 d . . . . .
H12A H 0.214946 0.734272 0.362841 0.080 Uiso 1 1 calc R U . . .
H12B H 0.199113 0.707535 0.293367 0.080 Uiso 1 1 calc R U . . .
H12C H 0.209200 0.856878 0.305016 0.080 Uiso 1 1 calc R U . . .
C13 C 0.23770(16) 1.1485(9) 0.3879(5) 0.060(2) Uani 1 1 d . . . . .
C14 C 0.28292(14) 1.0055(8) 0.4702(5) 0.053(2) Uani 1 1 d . . . . .
C15 C 0.30393(15) 1.0481(13) 0.5005(8) 0.091(4) Uani 1 1 d . . . . .
H15A H 0.309227 1.125207 0.469914 0.137 Uiso 1 1 calc R U . . .
H15B H 0.313544 0.970112 0.496964 0.137 Uiso 1 1 calc R U . . .
H15C H 0.302666 1.076703 0.554311 0.137 Uiso 1 1 calc R U . . .
C16 C 0.37080(13) 1.1125(9) 0.3944(4) 0.050(2) Uani 1 1 d . . . . .
C17 C 0.32828(15) 0.9915(9) 0.2956(5) 0.055(2) Uani 1 1 d . . . . .
C18 C 0.30813(17) 1.0480(12) 0.2628(7) 0.090(4) Uani 1 1 d . . . . .
H18A H 0.309883 1.145864 0.250436 0.136 Uiso 1 1 calc R U . . .
H18B H 0.297049 1.037526 0.300786 0.136 Uiso 1 1 calc R U . . .
H18C H 0.304465 0.997076 0.216054 0.136 Uiso 1 1 calc R U . . .
C19 C 0.33931(18) 0.6141(11) 0.1702(5) 0.066(3) Uani 1 1 d . . . . .
C20 C 0.38218(12) 0.4671(10) 0.2637(4) 0.0478(18) Uani 1 1 d . . . . .
C21 C 0.40284(14) 0.5110(13) 0.2948(7) 0.082(4) Uani 1 1 d . . . . .
H21A H 0.406904 0.598548 0.271143 0.123 Uiso 1 1 calc R U . . .
H21B H 0.413229 0.440390 0.282944 0.123 Uiso 1 1 calc R U . . .
H21C H 0.401901 0.522617 0.350602 0.123 Uiso 1 1 calc R U . . .
C22 C 0.33166(12) 0.4658(9) 0.5267(4) 0.0464(17) Uani 1 1 d . . . . .
C23 C 0.37310(11) 0.6913(7) 0.5290(4) 0.0359(15) Uani 1 1 d . . . . .
C24 C 0.39219(12) 0.7281(10) 0.4840(4) 0.049(2) Uani 1 1 d . . . . .
H24A H 0.390223 0.701853 0.430078 0.073 Uiso 1 1 calc R U . . .
H24B H 0.404186 0.678855 0.505226 0.073 Uiso 1 1 calc R U . . .
H24C H 0.394612 0.827716 0.487339 0.073 Uiso 1 1 calc R U . . .
C25 C 0.33535(12) 0.5752(9) 0.8996(5) 0.0448(17) Uani 1 1 d . . . . .
C26 C 0.37221(10) 0.4362(7) 0.7836(3) 0.0317(13) Uani 1 1 d . . . . .
C27 C 0.39176(12) 0.3552(9) 0.8020(5) 0.0458(18) Uani 1 1 d . . . . .
H27A H 0.394601 0.360305 0.857337 0.069 Uiso 1 1 calc R U . . .
H27B H 0.403478 0.394246 0.773668 0.069 Uiso 1 1 calc R U . . .
H27C H 0.389821 0.258614 0.787045 0.069 Uiso 1 1 calc R U . . .
C28 C 0.46119(10) 0.4454(8) 0.8442(4) 0.0373(15) Uani 1 1 d . . . . .
C29 C 0.42159(10) 0.6865(7) 0.8373(3) 0.0317(14) Uani 1 1 d . . . . .
C30 C 0.40212(12) 0.7316(10) 0.8775(5) 0.053(2) Uani 1 1 d . . . . .
H30A H 0.400277 0.831163 0.870894 0.080 Uiso 1 1 calc R U . . .
H30B H 0.403205 0.709889 0.932343 0.080 Uiso 1 1 calc R U . . .
H30C H 0.390182 0.682992 0.855312 0.080 Uiso 1 1 calc R U . . .
C31 C 0.46186(13) 0.5462(9) 0.4718(5) 0.052(2) Uani 1 1 d . . . . .
C32 C 0.42240(13) 0.4279(8) 0.5832(4) 0.0452(19) Uani 1 1 d . . . . .
C33 C 0.40286(16) 0.3547(10) 0.5610(6) 0.066(3) Uani 1 1 d . . . . .
H33A H 0.391557 0.384331 0.594688 0.099 Uiso 1 1 calc R U . . .
H33B H 0.404878 0.254985 0.566130 0.099 Uiso 1 1 calc R U . . .
H33C H 0.399336 0.376840 0.507546 0.099 Uiso 1 1 calc R U . . .
C34 C 0.43426(12) 1.0526(9) 0.7073(5) 0.0450(17) Uani 1 1 d . . . . .
C35 C 0.47297(13) 0.9163(8) 0.5977(4) 0.0428(17) Uani 1 1 d . . . . .
C36 C 0.49227(13) 0.8391(9) 0.6210(5) 0.054(2) Uani 1 1 d . . . . .
H36A H 0.504044 0.871765 0.590501 0.082 Uiso 1 1 calc R U . . .
H36B H 0.490238 0.740275 0.612026 0.082 Uiso 1 1 calc R U . . .
H36C H 0.495096 0.855040 0.675670 0.082 Uiso 1 1 calc R U . . .
C37 C 0.56246(13) -0.0592(8) 0.6656(5) 0.0471(18) Uani 1 1 d . . . . .
C38 C 0.52193(12) 0.1736(8) 0.6570(4) 0.0403(16) Uani 1 1 d . . . . .
C39 C 0.50226(13) 0.2161(10) 0.6966(5) 0.053(2) Uani 1 1 d . . . . .
H39A H 0.497845 0.306478 0.677469 0.079 Uiso 1 1 calc R U . . .
H39B H 0.504722 0.221433 0.752142 0.079 Uiso 1 1 calc R U . . .
H39C H 0.491387 0.147930 0.686086 0.079 Uiso 1 1 calc R U . . .
C40 C 0.53015(11) 0.5731(8) 0.7939(4) 0.0401(16) Uani 1 1 d . . . . .
C41 C 0.57090(10) 0.4470(7) 0.9026(4) 0.0321(14) Uani 1 1 d . . . . .
C42 C 0.59028(11) 0.5029(10) 0.9405(5) 0.054(2) Uani 1 1 d . . . . .
H42A H 0.602218 0.446326 0.925695 0.080 Uiso 1 1 calc R U . . .
H42B H 0.588654 0.500321 0.996433 0.080 Uiso 1 1 calc R U . . .
H42C H 0.592537 0.598231 0.923866 0.080 Uiso 1 1 calc R U . . .
C43 C 0.56551(13) 0.0720(9) 1.0231(5) 0.0497(19) Uani 1 1 d . . . . .
C44 C 0.52473(12) -0.0592(8) 0.9177(4) 0.0419(17) Uani 1 1 d . . . . .
C45 C 0.50481(14) -0.0065(11) 0.8822(6) 0.070(3) Uani 1 1 d . . . . .
H45A H 0.493521 -0.071068 0.893362 0.105 Uiso 1 1 calc R U . . .
H45B H 0.506517 0.001488 0.826405 0.105 Uiso 1 1 calc R U . . .
H45C H 0.501486 0.084115 0.903737 0.105 Uiso 1 1 calc R U . . .
Li1 Li 0.09704(18) 0.7086(16) -0.1802(7) 0.045(3) Uani 1 1 d . . . . .
Li2 Li 0.1534(2) 0.6777(13) 0.1299(6) 0.042(3) Uani 1 1 d . . . . .
Li3 Li 0.2008(2) 0.6940(18) 0.1135(9) 0.061(4) Uani 1 1 d . . . . .
Li4 Li 0.2474(2) 0.6897(15) 0.0885(9) 0.055(4) Uani 1 1 d . . . . .
Li5 Li 0.2568(2) 0.7766(14) 0.4076(8) 0.054(4) Uani 1 1 d . . . . .
Li6 Li 0.3032(2) 0.7809(18) 0.3827(8) 0.057(4) Uani 1 1 d . . . . .
Li7 Li 0.3500(3) 0.7404(16) 0.3670(7) 0.058(4) Uani 1 1 d . . . . .
Li8 Li 0.35505(18) 0.2410(13) 0.1955(6) 0.037(3) Uani 1 1 d . . . . .
Li9 Li 0.3507(2) 0.6714(15) 0.6925(7) 0.047(3) Uani 1 1 d . . . . .
Li10 Li 0.3977(2) 0.6634(18) 0.6805(8) 0.055(4) Uani 1 1 d . . . . .
Li11 Li 0.44529(19) 0.6561(12) 0.6786(6) 0.038(2) Uani 1 1 d . . . . .
Li12 Li 0.500000 0.149(3) 0.500000 0.075(7) Uani 1 2 d S T P . .
Li13 Li 0.5470(2) 0.1512(16) 0.4980(7) 0.055(3) Uani 1 1 d . . . . .
Li14 Li 0.500000 0.6933(17) 1.000000 0.039(4) Uani 1 2 d S T P . .
Li15 Li 0.54841(17) 0.2056(13) 0.8250(6) 0.036(2) Uani 1 1 d . . . . .
Li16 Li 0.54851(17) -0.2946(12) 0.9947(7) 0.037(3) Uani 1 1 d . . . . .

loop_
_atom_site_aniso_label
_atom_site_aniso_U_11
_atom_site_aniso_U_22
_atom_site_aniso_U_33
_atom_site_aniso_U_23
_atom_site_aniso_U_13
_atom_site_aniso_U_12
S1 0.0393(8) 0.0332(8) 0.0208(7) 0.0027(6) -0.0030(6) -0.0082(7)
S2 0.0727(12) 0.0295(9) 0.0244(7) -0.0023(7) -0.0052(7) 0.0036(8)
S3 0.0715(12) 0.0282(9) 0.0457(10) 0.0006(8) 0.0108(9) 0.0036(9)
S4 0.0338(8) 0.0318(9) 0.0473(9) -0.0073(7) -0.0124(7) 0.0042(7)
S5 0.0569(11) 0.0251(9) 0.0522(10) -0.0045(7) -0.0203(8) 0.0042(7)
S6 0.0710(12) 0.0390(10) 0.0293(8) 0.0047(7) -0.0051(8) -0.0227(9)
S7 0.0579(10) 0.0373(9) 0.0277(8) -0.0010(7) 0.0027(7) 0.0062(8)
S8 0.0420(8) 0.0315(8) 0.0267(7) 0.0058(6) -0.0095(6) -0.0087(7)
S9 0.0401(8) 0.0303(8) 0.0307(7) 0.0046(7) -0.0027(6) 0.0032(7)
S10 0.0317(7) 0.0305(8) 0.0263(7) -0.0072(6) -0.0071(6) 0.0045(6)
S11 0.0735(12) 0.0267(9) 0.0322(8) 0.0008(7) 0.0049(8) 0.0031(8)
S12 0.0564(10) 0.0271(8) 0.0281(8) -0.0006(6) 0.0010(7) -0.0010(7)
S13 0.0592(10) 0.0323(9) 0.0240(7) -0.0014(6) 0.0009(7) 0.0120(8)
S14 0.0261(7) 0.0309(8) 0.0260(7) 0.0022(6) 0.0005(5) -0.0018(6)
S15 0.0527(9) 0.0340(9) 0.0276(7) 0.0076(7) -0.0049(6) -0.0125(8)
F1 0.081(4) 0.049(2) 0.106(5) 0.018(3) 0.002(3) 0.001(2)
F2 0.081(4) 0.049(2) 0.106(5) 0.018(3) 0.002(3) 0.001(2)
F3 0.081(4) 0.049(2) 0.106(5) 0.018(3) 0.002(3) 0.001(2)
F1A 0.081(4) 0.049(2) 0.106(5) 0.018(3) 0.002(3) 0.001(2)
F2A 0.081(4) 0.049(2) 0.106(5) 0.018(3) 0.002(3) 0.001(2)
F3A 0.081(4) 0.049(2) 0.106(5) 0.018(3) 0.002(3) 0.001(2)
F4 0.107(4) 0.069(4) 0.068(3) -0.038(3) -0.007(3) -0.020(4)
F5 0.143(5) 0.080(4) 0.031(2) -0.011(3) -0.014(3) 0.017(4)
F6 0.090(4) 0.122(6) 0.086(4) -0.047(4) -0.011(3) 0.052(4)
F7 0.092(4) 0.070(4) 0.095(4) 0.038(3) 0.020(3) 0.027(3)
F8 0.168(7) 0.075(4) 0.050(3) 0.012(3) 0.006(4) 0.002(4)
F9 0.076(4) 0.114(6) 0.139(6) 0.069(5) 0.018(4) -0.027(4)
F10 0.069(3) 0.049(3) 0.170(6) -0.043(4) -0.026(4) 0.002(3)
F11 0.072(3) 0.060(4) 0.117(5) -0.015(3) 0.030(3) 0.021(3)
F12 0.147(6) 0.046(3) 0.088(4) 0.012(3) 0.012(4) 0.017(4)
F13 0.144(6) 0.088(5) 0.054(3) 0.000(3) -0.003(4) 0.033(4)
F14 0.109(5) 0.065(4) 0.092(4) 0.013(3) -0.059(4) -0.002(3)
F15 0.130(5) 0.032(3) 0.073(4) 0.008(2) -0.022(3) 0.006(3)
F16 0.082(4) 0.117(5) 0.037(2) -0.006(3) 0.008(2) -0.046(4)
F17 0.119(5) 0.054(3) 0.042(3) -0.006(2) -0.001(3) -0.016(3)
F18 0.077(4) 0.087(4) 0.065(3) -0.019(3) -0.027(3) -0.009(3)
F19 0.098(4) 0.097(5) 0.067(4) 0.024(3) -0.030(3) 0.003(4)
F20 0.102(4) 0.148(7) 0.036(3) 0.010(3) 0.016(3) 0.010(4)
F21 0.176(7) 0.054(4) 0.061(4) 0.016(3) -0.002(4) -0.017(4)
F22 0.156(6) 0.039(3) 0.066(4) -0.008(3) 0.011(4) -0.018(3)
F23 0.071(3) 0.058(4) 0.116(5) 0.015(3) 0.018(3) -0.030(3)
F24 0.095(4) 0.051(3) 0.122(5) 0.040(3) -0.044(4) -0.014(3)
F25 0.078(4) 0.111(6) 0.111(5) -0.047(4) 0.002(3) 0.045(4)
F26 0.132(5) 0.068(4) 0.033(2) -0.007(2) 0.001(3) -0.012(3)
F27 0.087(4) 0.063(4) 0.065(3) -0.027(3) 0.010(3) -0.023(3)
F28 0.064(3) 0.043(2) 0.083(4) -0.007(3) 0.004(3) 0.0038(19)
F29 0.064(3) 0.043(2) 0.083(4) -0.007(3) 0.004(3) 0.0038(19)
F30 0.064(3) 0.043(2) 0.083(4) -0.007(3) 0.004(3) 0.0038(19)
F28A 0.064(3) 0.043(2) 0.083(4) -0.007(3) 0.004(3) 0.0038(19)
F29A 0.064(3) 0.043(2) 0.083(4) -0.007(3) 0.004(3) 0.0038(19)
F30A 0.064(3) 0.043(2) 0.083(4) -0.007(3) 0.004(3) 0.0038(19)
F31 0.087(4) 0.065(4) 0.079(4) 0.038(3) 0.007(3) 0.016(3)
F32 0.087(4) 0.121(6) 0.116(5) 0.054(5) 0.001(4) -0.047(4)
F33 0.165(6) 0.075(4) 0.033(2) 0.007(3) 0.012(3) 0.001(4)
F34 0.078(4) 0.105(5) 0.097(4) -0.049(4) -0.008(3) 0.046(4)
F35 0.093(4) 0.063(4) 0.075(4) -0.039(3) 0.017(3) -0.024(3)
F36 0.137(5) 0.073(4) 0.030(2) -0.014(3) 0.001(3) -0.011(4)
F37 0.096(5) 0.055(4) 0.155(7) -0.050(4) -0.043(4) 0.016(3)
F38 0.089(4) 0.050(3) 0.118(5) 0.000(3) 0.046(4) 0.024(3)
F39 0.169(7) 0.040(3) 0.074(4) 0.015(3) 0.046(4) 0.014(4)
F40 0.116(4) 0.038(3) 0.050(3) 0.016(2) 0.003(3) -0.010(3)
F41 0.058(3) 0.115(5) 0.033(2) 0.016(3) 0.009(2) 0.019(3)
F42 0.053(3) 0.094(4) 0.059(3) 0.028(3) -0.027(2) -0.013(3)
F43 0.170(7) 0.047(3) 0.046(3) -0.004(2) 0.007(3) 0.000(4)
F44 0.078(3) 0.118(5) 0.038(2) -0.001(3) 0.007(2) -0.029(4)
F45 0.070(3) 0.111(5) 0.057(3) -0.021(3) -0.027(3) 0.000(3)
O1 0.050(3) 0.047(3) 0.036(2) 0.010(2) -0.021(2) -0.015(2)
O2 0.041(2) 0.053(3) 0.023(2) -0.004(2) 0.0006(18) 0.001(2)
O3 0.043(3) 0.045(3) 0.033(2) -0.003(2) -0.0030(19) -0.002(2)
O4 0.052(3) 0.041(3) 0.034(2) 0.014(2) -0.010(2) 0.003(2)
O5 0.107(5) 0.046(3) 0.036(3) 0.004(2) 0.001(3) -0.027(3)
O6 0.054(3) 0.040(3) 0.044(3) -0.005(2) -0.015(2) 0.008(2)
O7 0.055(3) 0.042(3) 0.070(4) -0.016(3) -0.003(3) 0.002(3)
O8 0.091(5) 0.043(4) 0.068(4) 0.009(3) 0.020(3) 0.031(3)
O9 0.066(3) 0.038(3) 0.050(3) -0.013(2) -0.007(3) -0.001(3)
O10 0.038(3) 0.045(3) 0.055(3) -0.004(2) -0.017(2) -0.001(2)
O11 0.045(3) 0.070(4) 0.041(3) 0.004(3) -0.008(2) 0.006(3)
O12 0.040(3) 0.051(3) 0.047(3) -0.020(2) -0.019(2) 0.010(2)
O13 0.059(3) 0.020(2) 0.067(3) 0.000(2) -0.025(3) -0.007(2)
O14 0.062(3) 0.041(3) 0.056(3) -0.011(2) -0.016(3) 0.013(3)
O15 0.055(3) 0.032(3) 0.056(3) -0.002(2) -0.018(3) -0.004(2)
O16 0.068(3) 0.031(3) 0.045(3) 0.006(2) -0.007(3) -0.011(2)
O17 0.105(5) 0.066(4) 0.036(3) 0.001(3) 0.017(3) -0.049(4)
O18 0.058(3) 0.035(3) 0.049(3) 0.014(2) -0.022(2) -0.014(2)
O19 0.061(3) 0.053(3) 0.038(3) -0.007(2) 0.004(2) 0.028(3)
O20 0.044(3) 0.037(3) 0.040(3) -0.005(2) 0.003(2) 0.004(2)
O21 0.047(3) 0.052(3) 0.035(3) -0.014(2) -0.003(2) -0.001(2)
O22 0.042(3) 0.050(3) 0.038(3) 0.010(2) -0.016(2) -0.004(2)
O23 0.051(3) 0.054(3) 0.023(2) -0.004(2) -0.010(2) -0.008(2)
O24 0.047(3) 0.044(3) 0.023(2) 0.006(2) -0.0122(18) -0.010(2)
O25 0.050(3) 0.041(3) 0.042(3) 0.017(2) -0.008(2) 0.005(2)
O26 0.043(3) 0.042(3) 0.042(3) 0.007(2) 0.001(2) -0.006(2)
O27 0.048(3) 0.039(3) 0.031(2) 0.006(2) -0.008(2) -0.008(2)
O28 0.038(2) 0.041(3) 0.043(3) -0.010(2) -0.021(2) 0.006(2)
O29 0.039(2) 0.046(3) 0.031(2) 0.001(2) -0.0045(18) 0.002(2)
O30 0.037(2) 0.041(3) 0.028(2) -0.004(2) -0.0105(17) -0.001(2)
O31 0.103(5) 0.049(4) 0.053(4) 0.000(3) 0.010(3) 0.035(4)
O32 0.056(3) 0.041(3) 0.043(3) -0.008(2) -0.002(2) 0.005(2)
O33 0.063(3) 0.039(3) 0.036(3) -0.006(2) -0.011(2) -0.010(2)
O34 0.069(3) 0.038(3) 0.039(3) 0.002(2) 0.003(2) -0.017(3)
O35 0.059(3) 0.039(3) 0.044(3) 0.010(2) -0.003(2) 0.000(2)
O36 0.069(3) 0.043(3) 0.038(3) 0.010(2) 0.000(2) -0.004(3)
O37 0.063(3) 0.048(3) 0.030(2) -0.007(2) -0.001(2) 0.015(3)
O38 0.060(3) 0.051(3) 0.025(2) 0.001(2) 0.007(2) 0.005(3)
O39 0.060(3) 0.043(3) 0.034(2) -0.005(2) -0.002(2) 0.006(2)
O40 0.032(2) 0.033(2) 0.038(2) -0.006(2) 0.0007(19) -0.0046(19)
O41 0.035(2) 0.036(3) 0.033(2) -0.0004(19) 0.0046(18) 0.0022(19)
O42 0.029(2) 0.045(3) 0.026(2) -0.001(2) 0.0002(17) 0.000(2)
O43 0.065(3) 0.052(3) 0.036(3) 0.007(2) 0.009(2) -0.028(3)
O44 0.043(3) 0.038(3) 0.046(3) 0.008(2) -0.002(2) -0.006(2)
O45 0.049(3) 0.035(3) 0.041(3) 0.013(2) -0.008(2) -0.005(2)
N1 0.045(3) 0.039(3) 0.024(3) 0.002(2) 0.002(2) -0.009(3)
N2 0.082(5) 0.040(4) 0.032(3) -0.002(3) -0.003(3) 0.025(3)
N3 0.089(5) 0.025(3) 0.046(4) -0.005(3) 0.018(3) -0.022(3)
N4 0.034(3) 0.034(3) 0.040(3) -0.008(2) -0.011(2) 0.008(2)
N5 0.058(4) 0.034(4) 0.070(4) -0.010(3) -0.029(3) -0.006(3)
N6 0.075(4) 0.033(3) 0.045(4) 0.013(3) -0.009(3) -0.017(3)
N7 0.060(4) 0.046(4) 0.040(3) -0.017(3) 0.002(3) 0.000(3)
N8 0.038(3) 0.035(3) 0.024(2) 0.007(2) -0.009(2) -0.014(2)
N9 0.038(3) 0.033(3) 0.029(3) 0.001(2) 0.003(2) 0.006(2)
N10 0.031(3) 0.045(3) 0.022(2) -0.011(2) -0.0099(19) 0.008(2)
N11 0.081(5) 0.035(4) 0.029(3) -0.003(3) 0.004(3) -0.017(3)
N12 0.057(4) 0.029(3) 0.034(3) 0.002(2) 0.003(3) 0.002(3)
N13 0.058(3) 0.038(3) 0.023(3) -0.002(2) 0.003(2) 0.017(3)
N14 0.029(2) 0.031(3) 0.029(3) -0.001(2) -0.005(2) -0.001(2)
N15 0.056(4) 0.035(3) 0.037(3) 0.012(3) -0.012(3) -0.009(3)
C1 0.065(5) 0.040(4) 0.051(4) 0.005(4) 0.023(4) -0.001(4)
C2 0.037(3) 0.031(4) 0.042(4) -0.004(3) -0.003(3) -0.005(3)
C3 0.042(4) 0.068(6) 0.052(5) 0.010(4) 0.007(4) -0.015(4)
C4 0.068(5) 0.056(5) 0.031(4) -0.012(4) -0.010(3) 0.009(4)
C5 0.071(5) 0.045(5) 0.030(3) -0.014(3) -0.019(3) 0.023(4)
C6 0.088(7) 0.058(6) 0.080(7) -0.019(5) -0.030(6) 0.040(5)
C7 0.055(5) 0.043(5) 0.079(6) 0.015(5) 0.012(4) 0.001(4)
C8 0.067(5) 0.038(4) 0.037(4) 0.005(3) -0.001(3) -0.013(4)
C9 0.085(7) 0.044(5) 0.062(6) 0.001(4) 0.004(5) -0.019(5)
C10 0.047(4) 0.038(4) 0.065(5) -0.016(4) -0.003(4) 0.008(3)
C11 0.039(4) 0.033(4) 0.049(4) -0.011(3) -0.019(3) 0.012(3)
C12 0.035(4) 0.069(6) 0.055(5) -0.023(4) -0.012(3) 0.006(4)
C13 0.088(6) 0.030(4) 0.063(5) -0.003(4) -0.027(5) 0.004(4)
C14 0.064(5) 0.033(4) 0.060(5) -0.005(4) -0.019(4) -0.003(4)
C15 0.057(6) 0.083(8) 0.133(11) -0.048(8) -0.027(6) -0.013(6)
C16 0.060(5) 0.056(5) 0.034(4) 0.004(3) -0.007(3) -0.018(4)
C17 0.084(6) 0.039(4) 0.042(4) 0.003(3) -0.025(4) -0.005(4)
C18 0.088(7) 0.066(7) 0.117(9) 0.048(7) -0.043(7) -0.010(6)
C19 0.104(8) 0.057(6) 0.039(4) 0.001(4) 0.002(5) -0.007(5)
C20 0.050(4) 0.058(5) 0.036(4) -0.017(4) 0.002(3) -0.008(4)
C21 0.054(5) 0.103(9) 0.090(7) -0.058(7) 0.007(5) -0.022(5)
C22 0.050(4) 0.042(4) 0.048(4) 0.009(4) -0.004(3) -0.008(4)
C23 0.046(4) 0.030(4) 0.032(3) 0.000(3) -0.006(3) -0.010(3)
C24 0.044(4) 0.066(5) 0.037(4) 0.008(4) -0.005(3) -0.013(4)
C25 0.044(4) 0.043(4) 0.047(4) -0.001(3) 0.005(3) 0.007(3)
C26 0.045(3) 0.029(3) 0.022(3) -0.004(3) -0.003(2) -0.004(3)
C27 0.041(4) 0.043(4) 0.054(5) 0.001(4) 0.002(3) 0.008(3)
C28 0.038(3) 0.034(4) 0.040(4) -0.009(3) 0.008(3) 0.000(3)
C29 0.038(3) 0.033(4) 0.024(3) -0.003(3) -0.011(2) 0.003(3)
C30 0.041(4) 0.074(6) 0.045(4) -0.022(4) -0.018(3) 0.023(4)
C31 0.058(5) 0.048(5) 0.049(5) 0.013(4) 0.008(4) -0.007(4)
C32 0.071(5) 0.036(4) 0.028(3) 0.009(3) -0.010(3) -0.024(4)
C33 0.083(6) 0.052(6) 0.063(6) -0.008(4) -0.004(5) -0.035(5)
C34 0.053(4) 0.039(4) 0.044(4) -0.013(3) 0.003(3) 0.003(3)
C35 0.069(5) 0.034(4) 0.026(3) -0.006(3) 0.003(3) 0.003(3)
C36 0.053(5) 0.043(5) 0.067(5) 0.004(4) 0.004(4) 0.007(4)
C37 0.059(5) 0.034(4) 0.048(4) -0.001(3) 0.003(3) 0.012(4)
C38 0.063(4) 0.030(4) 0.028(3) 0.001(3) 0.002(3) 0.013(3)
C39 0.057(5) 0.057(5) 0.045(4) -0.009(4) -0.001(4) 0.016(4)
C40 0.043(4) 0.045(4) 0.032(3) 0.005(3) -0.003(3) -0.001(3)
C41 0.032(3) 0.037(4) 0.027(3) 0.005(3) -0.001(2) 0.003(3)
C42 0.036(4) 0.062(6) 0.063(5) -0.014(4) -0.011(3) -0.001(4)
C43 0.057(5) 0.052(5) 0.040(4) 0.008(4) -0.001(3) -0.007(4)
C44 0.050(4) 0.032(4) 0.044(4) 0.009(3) -0.014(3) -0.001(3)
C45 0.058(5) 0.064(6) 0.087(7) 0.030(5) -0.020(5) 0.004(5)
Li1 0.033(6) 0.062(9) 0.040(6) 0.008(6) -0.002(5) -0.004(6)
Li2 0.068(8) 0.031(6) 0.027(5) -0.002(5) -0.008(5) 0.000(6)
Li3 0.050(8) 0.066(10) 0.067(9) -0.017(8) -0.014(7) 0.004(7)
Li4 0.067(9) 0.038(7) 0.059(8) -0.007(6) -0.029(7) 0.012(6)
Li5 0.073(9) 0.034(7) 0.055(8) 0.000(6) -0.036(7) 0.008(6)
Li6 0.056(8) 0.070(10) 0.045(7) 0.011(7) -0.028(6) -0.007(7)
Li7 0.080(10) 0.058(9) 0.035(6) 0.022(6) -0.026(7) -0.043(8)
Li8 0.040(6) 0.044(7) 0.028(5) -0.001(5) -0.007(5) 0.010(5)
Li9 0.056(7) 0.042(7) 0.042(6) 0.012(6) -0.017(5) -0.009(6)
Li10 0.047(7) 0.070(10) 0.048(7) 0.009(7) -0.027(6) -0.013(7)
Li11 0.050(6) 0.028(6) 0.036(6) -0.013(5) -0.003(5) -0.003(5)
Li12 0.088(16) 0.10(2) 0.039(10) 0.000 -0.009(10) 0.000
Li13 0.082(10) 0.049(8) 0.034(6) -0.010(6) -0.009(6) 0.014(7)
Li14 0.048(9) 0.028(8) 0.041(9) 0.000 -0.004(7) 0.000
Li15 0.034(5) 0.039(7) 0.034(6) 0.008(5) -0.001(4) 0.004(5)
Li16 0.037(6) 0.034(6) 0.038(6) 0.012(5) -0.006(5) -0.005(5)

_geom_special_details            
;
 All esds (except the esd in the dihedral angle between two l.s. planes)
 are estimated using the full covariance matrix.  The cell esds are taken
 into account individually in the estimation of esds in distances, angles
 and torsion angles; correlations between esds in cell parameters are only
 used when they are defined by crystal symmetry.  An approximate (isotropic)
 treatment of cell esds is used for estimating esds involving l.s. planes.
;
loop_
_geom_bond_atom_site_label_1
_geom_bond_atom_site_label_2
_geom_bond_distance
_geom_bond_site_symmetry_2
_geom_bond_publ_flag
S1 O1 1.433(5) . ?
S1 O2 1.436(5) . ?
S1 N1 1.568(6) . ?
S1 C1 1.820(9) . ?
S2 O4 1.434(5) . ?
S2 O5 1.432(6) . ?
S2 N2 1.558(7) . ?
S2 C4 1.821(8) . ?
S3 O7 1.420(6) . ?
S3 O8 1.436(6) . ?
S3 N3 1.563(7) . ?
S3 C7 1.825(9) . ?
S4 O10 1.424(5) . ?
S4 O11 1.422(6) . ?
S4 N4 1.561(6) . ?
S4 C10 1.840(9) . ?
S5 O13 1.438(5) . ?
S5 O14 1.445(6) . ?
S5 N5 1.563(7) . ?
S5 C13 1.816(9) . ?
S6 O16 1.438(6) . ?
S6 O17 1.432(6) . ?
S6 N6 1.560(7) . ?
S6 C16 1.864(8) . ?
S7 O19 1.434(5) . ?
S7 O20 1.437(5) . ?
S7 N7 1.566(7) . ?
S7 C19 1.839(9) . ?
S8 O22 1.434(5) . ?
S8 O23 1.441(5) . ?
S8 N8 1.568(5) . ?
S8 C22 1.830(9) . ?
S9 O25 1.448(5) . ?
S9 O26 1.436(5) . ?
S9 N9 1.561(6) . ?
S9 C25 1.827(8) . ?
S10 O28 1.427(4) . ?
S10 O29 1.430(5) . ?
S10 N10 1.568(5) . ?
S10 C28 1.825(7) . ?
S11 O31 1.437(6) . ?
S11 O32 1.440(5) . ?
S11 N11 1.554(7) . ?
S11 C31 1.830(8) . ?
S12 O34 1.439(5) . ?
S12 O35 1.429(5) . ?
S12 N12 1.560(6) . ?
S12 C34 1.854(7) . ?
S13 O37 1.432(5) . ?
S13 O38 1.421(5) . ?
S13 N13 1.584(6) . ?
S13 C37 1.835(8) . ?
S14 O40 1.445(5) . ?
S14 O41 1.424(5) . ?
S14 N14 1.578(5) . ?
S14 C40 1.841(7) . ?
S15 O43 1.439(5) . ?
S15 O44 1.434(6) . ?
S15 N15 1.563(6) . ?
S15 C43 1.832(9) . ?
F1 C1 1.374(13) . ?
F2 C1 1.315(14) . ?
F3 C1 1.295(13) . ?
F1A F3A 1.71(3) . ?
F1A C1 1.49(2) . ?
F2A C1 1.30(2) . ?
F3A C1 1.28(3) . ?
F4 C4 1.294(11) . ?
F5 C4 1.334(10) . ?
F6 C4 1.287(10) . ?
F7 C7 1.329(10) . ?
F8 C7 1.318(12) . ?
F9 C7 1.285(10) . ?
F10 C10 1.285(10) . ?
F11 C10 1.301(9) . ?
F12 C10 1.345(11) . ?
F13 C13 1.360(12) . ?
F14 C13 1.284(11) . ?
F15 C13 1.334(10) . ?
F16 C16 1.324(9) . ?
F17 C16 1.317(10) . ?
F18 C16 1.305(10) . ?
F19 C19 1.295(12) . ?
F20 C19 1.310(12) . ?
F21 C19 1.316(12) . ?
F22 C22 1.320(10) . ?
F23 C22 1.313(9) . ?
F24 C22 1.307(9) . ?
F25 C25 1.314(9) . ?
F26 C25 1.305(10) . ?
F27 C25 1.314(9) . ?
F28 C28 1.404(13) . ?
F29 C28 1.293(12) . ?
F30 C28 1.302(16) . ?
F28A C28 1.28(2) . ?
F29A C28 1.290(16) . ?
F30A C28 1.410(17) . ?
F31 C31 1.313(10) . ?
F32 C31 1.289(10) . ?
F33 C31 1.315(11) . ?
F34 C34 1.298(9) . ?
F35 C34 1.315(10) . ?
F36 C34 1.296(10) . ?
F37 C37 1.304(10) . ?
F38 C37 1.302(9) . ?
F39 C37 1.305(10) . ?
F40 C40 1.314(9) . ?
F41 C40 1.321(9) . ?
F42 C40 1.313(9) . ?
F43 C43 1.301(11) . ?
F44 C43 1.324(9) . ?
F45 C43 1.327(10) . ?
O1 Li1 2.051(13) . ?
O2 Li2 2.056(12) . ?
O3 C2 1.247(9) . ?
O3 Li2 2.163(13) . ?
O3 Li3 2.107(15) . ?
O4 Li2 2.012(14) . ?
O5 Li9 2.353(15) 4_546 ?
O6 C5 1.247(10) . ?
O6 Li2 2.115(13) . ?
O6 Li3 2.200(18) . ?
O7 Li4 2.065(16) . ?
O9 C8 1.254(10) . ?
O9 Li3 2.220(16) . ?
O9 Li4 2.051(15) . ?
O10 Li6 1.919(14) . ?
O11 Li4 2.022(14) . ?
O12 C11 1.238(9) . ?
O12 Li3 2.091(15) . ?
O12 Li4 2.196(18) . ?
O13 Li5 1.975(16) . ?
O14 Li5 2.013(14) 4_556 ?
O15 C14 1.246(10) . ?
O15 Li5 2.017(16) . ?
O15 Li6 1.972(18) . ?
O16 Li7 1.952(14) . ?
O17 Li1 2.188(15) 4 ?
O18 C17 1.246(10) . ?
O18 Li6 2.004(16) . ?
O18 Li7 2.092(18) . ?
O19 Li7 2.099(14) . ?
O20 Li8 1.956(13) . ?
O21 C20 1.259(9) . ?
O21 Li1 2.162(14) 4_545 ?
O21 Li8 2.051(13) . ?
O22 Li6 1.933(13) . ?
O23 Li9 2.003(12) . ?
O24 C23 1.232(8) . ?
O24 Li9 2.211(15) . ?
O24 Li10 2.053(12) . ?
O25 Li9 2.027(14) . ?
O26 Li3 2.191(17) 4_546 ?
O27 C26 1.241(8) . ?
O27 Li9 2.084(14) . ?
O27 Li10 2.227(15) . ?
O28 Li14 2.214(5) . ?
O28 Li16 2.303(13) 2_667 ?
O29 Li11 2.074(12) . ?
O30 C29 1.237(7) . ?
O30 Li10 2.110(12) . ?
O30 Li11 2.162(12) . ?
O32 Li11 2.045(13) . ?
O33 C32 1.250(10) . ?
O33 Li10 2.202(17) . ?
O33 Li11 2.106(12) . ?
O34 Li10 2.249(16) . ?
O35 Li13 2.049(15) 2_666 ?
O36 C35 1.248(9) . ?
O36 Li12 2.256(18) 1_565 ?
O36 Li13 2.066(16) 2_666 ?
O37 Li1 2.095(13) 3_546 ?
O38 Li13 2.021(14) . ?
O39 C38 1.240(8) . ?
O39 Li12 2.032(5) . ?
O39 Li13 2.218(16) . ?
O40 Li15 1.956(12) . ?
O41 Li14 2.078(12) . ?
O42 C41 1.228(8) . ?
O42 Li1 2.195(14) 3_546 ?
O42 Li15 2.084(13) . ?
O43 Li1 2.175(14) 3_546 ?
O44 Li16 1.948(12) . ?
O45 C44 1.234(9) . ?
O45 Li14 2.197(12) 1_545 ?
O45 Li16 2.076(12) . ?
N1 C2 1.372(9) . ?
N1 Li8 2.174(12) 4 ?
N2 C5 1.376(12) . ?
N3 C8 1.375(11) . ?
N3 Li4 2.392(17) 4_545 ?
N4 C11 1.382(8) . ?
N4 Li5 2.074(14) . ?
N5 C14 1.349(12) . ?
N6 C17 1.360(11) . ?
N6 Li8 2.272(14) 1_565 ?
N7 C20 1.356(10) . ?
N8 C23 1.383(8) . ?
N8 Li7 2.110(13) . ?
N9 C26 1.374(8) . ?
N9 Li2 2.218(14) 4_546 ?
N10 C29 1.368(7) . ?
N10 Li16 2.251(12) 2_667 ?
N11 C32 1.367(11) . ?
N11 Li13 2.393(17) 2_656 ?
N12 C35 1.378(10) . ?
N12 Li11 2.233(14) . ?
N13 C38 1.338(9) . ?
N13 Li15 2.199(12) . ?
N14 C41 1.373(8) . ?
N14 Li16 2.185(14) 1_565 ?
N15 C44 1.382(10) . ?
N15 Li15 2.234(13) . ?
C2 C3 1.473(10) . ?
C3 H3A 0.9700 . ?
C3 H3B 0.9700 . ?
C3 H3C 0.9700 . ?
C5 C6 1.497(11) . ?
C6 H6A 0.9700 . ?
C6 H6B 0.9700 . ?
C6 H6C 0.9700 . ?
C8 C9 1.479(12) . ?
C9 H9A 0.9700 . ?
C9 H9B 0.9700 . ?
C9 H9C 0.9700 . ?
C11 C12 1.483(10) . ?
C12 H12A 0.9700 . ?
C12 H12B 0.9700 . ?
C12 H12C 0.9700 . ?
C14 C15 1.494(12) . ?
C15 H15A 0.9700 . ?
C15 H15B 0.9700 . ?
C15 H15C 0.9700 . ?
C17 C18 1.503(13) . ?
C18 H18A 0.9700 . ?
C18 H18B 0.9700 . ?
C18 H18C 0.9700 . ?
C20 C21 1.481(11) . ?
C21 H21A 0.9700 . ?
C21 H21B 0.9700 . ?
C21 H21C 0.9700 . ?
C23 C24 1.489(10) . ?
C24 H24A 0.9700 . ?
C24 H24B 0.9700 . ?
C24 H24C 0.9700 . ?
C26 C27 1.503(10) . ?
C27 H27A 0.9700 . ?
C27 H27B 0.9700 . ?
C27 H27C 0.9700 . ?
C29 C30 1.488(10) . ?
C30 H30A 0.9700 . ?
C30 H30B 0.9700 . ?
C30 H30C 0.9700 . ?
C32 C33 1.480(11) . ?
C33 H33A 0.9700 . ?
C33 H33B 0.9700 . ?
C33 H33C 0.9700 . ?
C35 C36 1.491(11) . ?
C36 H36A 0.9700 . ?
C36 H36B 0.9700 . ?
C36 H36C 0.9700 . ?
C38 C39 1.487(10) . ?
C39 H39A 0.9700 . ?
C39 H39B 0.9700 . ?
C39 H39C 0.9700 . ?
C41 C42 1.496(9) . ?
C42 H42A 0.9700 . ?
C42 H42B 0.9700 . ?
C42 H42C 0.9700 . ?
C44 C45 1.496(11) . ?
C45 H45A 0.9700 . ?
C45 H45B 0.9700 . ?
C45 H45C 0.9700 . ?

loop_
_geom_angle_atom_site_label_1
_geom_angle_atom_site_label_2
_geom_angle_atom_site_label_3
_geom_angle
_geom_angle_site_symmetry_1
_geom_angle_site_symmetry_3
_geom_angle_publ_flag
O1 S1 O2 116.3(3) . . ?
O1 S1 N1 107.2(3) . . ?
O1 S1 C1 103.8(4) . . ?
O2 S1 N1 117.3(3) . . ?
O2 S1 C1 104.3(3) . . ?
N1 S1 C1 106.6(3) . . ?
O4 S2 N2 118.5(4) . . ?
O4 S2 C4 104.3(4) . . ?
O5 S2 O4 117.5(4) . . ?
O5 S2 N2 106.9(4) . . ?
O5 S2 C4 104.4(4) . . ?
N2 S2 C4 103.1(4) . . ?
O7 S3 O8 115.8(4) . . ?
O7 S3 N3 118.2(4) . . ?
O7 S3 C7 105.2(4) . . ?
O8 S3 N3 108.3(4) . . ?
O8 S3 C7 103.8(4) . . ?
N3 S3 C7 103.7(4) . . ?
O10 S4 N4 107.5(3) . . ?
O10 S4 C10 103.9(3) . . ?
O11 S4 O10 116.9(3) . . ?
O11 S4 N4 117.4(3) . . ?
O11 S4 C10 104.1(4) . . ?
N4 S4 C10 105.5(4) . . ?
O13 S5 O14 114.8(4) . . ?
O13 S5 N5 118.2(4) . . ?
O13 S5 C13 103.5(4) . . ?
O14 S5 N5 108.5(4) . . ?
O14 S5 C13 102.6(4) . . ?
N5 S5 C13 107.8(4) . . ?
O16 S6 N6 117.5(3) . . ?
O16 S6 C16 104.3(4) . . ?
O17 S6 O16 118.2(4) . . ?
O17 S6 N6 107.0(4) . . ?
O17 S6 C16 104.8(4) . . ?
N6 S6 C16 103.1(4) . . ?
O19 S7 O20 117.6(3) . . ?
O19 S7 N7 106.6(3) . . ?
O19 S7 C19 102.5(4) . . ?
O20 S7 N7 118.5(3) . . ?
O20 S7 C19 103.8(4) . . ?
N7 S7 C19 106.0(5) . . ?
O22 S8 O23 116.8(3) . . ?
O22 S8 N8 107.6(3) . . ?
O22 S8 C22 104.0(3) . . ?
O23 S8 N8 116.9(3) . . ?
O23 S8 C22 104.5(3) . . ?
N8 S8 C22 105.6(3) . . ?
O25 S9 N9 117.5(3) . . ?
O25 S9 C25 104.4(4) . . ?
O26 S9 O25 116.6(3) . . ?
O26 S9 N9 108.4(3) . . ?
O26 S9 C25 104.4(3) . . ?
N9 S9 C25 103.7(3) . . ?
O28 S10 O29 117.1(3) . . ?
O28 S10 N10 106.0(3) . . ?
O28 S10 C28 104.2(3) . . ?
O29 S10 N10 118.0(3) . . ?
O29 S10 C28 104.2(3) . . ?
N10 S10 C28 105.9(3) . . ?
O31 S11 O32 115.7(4) . . ?
O31 S11 N11 108.7(4) . . ?
O31 S11 C31 104.1(4) . . ?
O32 S11 N11 117.8(3) . . ?
O32 S11 C31 105.1(4) . . ?
N11 S11 C31 103.6(4) . . ?
O34 S12 N12 108.0(3) . . ?
O34 S12 C34 104.5(3) . . ?
O35 S12 O34 117.0(3) . . ?
O35 S12 N12 117.7(3) . . ?
O35 S12 C34 104.8(4) . . ?
N12 S12 C34 102.9(3) . . ?
O37 S13 N13 106.5(3) . . ?
O37 S13 C37 104.4(4) . . ?
O38 S13 O37 117.3(3) . . ?
O38 S13 N13 117.3(3) . . ?
O38 S13 C37 104.1(4) . . ?
N13 S13 C37 105.9(4) . . ?
O40 S14 N14 117.3(3) . . ?
O40 S14 C40 104.0(3) . . ?
O41 S14 O40 116.5(3) . . ?
O41 S14 N14 108.3(3) . . ?
O41 S14 C40 104.8(3) . . ?
N14 S14 C40 104.1(3) . . ?
O43 S15 N15 108.6(3) . . ?
O43 S15 C43 104.7(3) . . ?
O44 S15 O43 117.0(4) . . ?
O44 S15 N15 116.8(3) . . ?
O44 S15 C43 104.4(4) . . ?
N15 S15 C43 103.7(4) . . ?
C1 F1A F3A 46.6(10) . . ?
C1 F3A F1A 57.8(13) . . ?
S1 O1 Li1 167.8(6) . . ?
S1 O2 Li2 125.0(5) . . ?
C2 O3 Li2 133.7(6) . . ?
C2 O3 Li3 132.9(7) . . ?
Li3 O3 Li2 90.8(6) . . ?
S2 O4 Li2 128.7(5) . . ?
S2 O5 Li9 99.2(5) . 4_546 ?
C5 O6 Li2 132.8(7) . . ?
C5 O6 Li3 137.3(7) . . ?
Li2 O6 Li3 89.6(6) . . ?
S3 O7 Li4 126.2(5) . . ?
C8 O9 Li3 136.8(7) . . ?
C8 O9 Li4 133.4(7) . . ?
Li4 O9 Li3 89.4(6) . . ?
S4 O10 Li6 162.5(6) . . ?
S4 O11 Li4 129.2(6) . . ?
C11 O12 Li3 135.7(6) . . ?
C11 O12 Li4 132.2(6) . . ?
Li3 O12 Li4 89.1(6) . . ?
S5 O13 Li5 123.4(6) . . ?
S5 O14 Li5 115.8(6) . 4_556 ?
C14 O15 Li5 128.8(7) . . ?
C14 O15 Li6 130.0(7) . . ?
Li6 O15 Li5 97.2(7) . . ?
S6 O16 Li7 129.0(7) . . ?
S6 O17 Li1 167.0(6) . 4 ?
C17 O18 Li6 132.1(7) . . ?
C17 O18 Li7 129.3(7) . . ?
Li6 O18 Li7 95.2(6) . . ?
S7 O19 Li7 104.4(6) . . ?
S7 O20 Li8 124.6(5) . . ?
C20 O21 Li1 133.4(6) . 4_545 ?
C20 O21 Li8 129.5(6) . . ?
Li8 O21 Li1 94.1(5) . 4_545 ?
S8 O22 Li6 160.8(6) . . ?
S8 O23 Li9 128.1(5) . . ?
C23 O24 Li9 131.9(6) . . ?
C23 O24 Li10 135.2(6) . . ?
Li10 O24 Li9 89.8(5) . . ?
S9 O25 Li9 127.1(5) . . ?
S9 O26 Li3 161.7(5) . 4_546 ?
C26 O27 Li9 133.3(6) . . ?
C26 O27 Li10 137.5(6) . . ?
Li9 O27 Li10 88.6(5) . . ?
S10 O28 Li14 173.7(5) . . ?
S10 O28 Li16 95.5(4) . 2_667 ?
Li14 O28 Li16 86.6(3) . 2_667 ?
S10 O29 Li11 124.3(4) . . ?
C29 O30 Li10 134.4(6) . . ?
C29 O30 Li11 133.3(5) . . ?
Li10 O30 Li11 90.5(5) . . ?
S11 O32 Li11 127.6(5) . . ?
C32 O33 Li10 136.7(6) . . ?
C32 O33 Li11 133.4(6) . . ?
Li11 O33 Li10 89.5(5) . . ?
S12 O34 Li10 163.6(5) . . ?
S12 O35 Li13 127.8(5) . 2_666 ?
C35 O36 Li12 137.9(8) . 1_565 ?
C35 O36 Li13 134.0(7) . 2_666 ?
Li13 O36 Li12 87.7(6) 2_666 1_565 ?
S13 O37 Li1 175.3(6) . 3_546 ?
S13 O38 Li13 127.9(6) . . ?
C38 O39 Li12 136.0(6) . . ?
C38 O39 Li13 131.9(6) . . ?
Li12 O39 Li13 89.6(4) . . ?
S14 O40 Li15 127.4(4) . . ?
S14 O41 Li14 160.2(4) . . ?
C41 O42 Li1 134.0(5) . 3_546 ?
C41 O42 Li15 130.8(5) . . ?
Li15 O42 Li1 92.9(5) . 3_546 ?
S15 O43 Li1 161.5(6) . 3_546 ?
S15 O44 Li16 127.5(5) . . ?
C44 O45 Li14 134.7(5) . 1_545 ?
C44 O45 Li16 130.5(6) . . ?
Li16 O45 Li14 92.9(5) . 1_545 ?
S1 N1 Li8 101.6(4) . 4 ?
C2 N1 S1 121.1(5) . . ?
C2 N1 Li8 137.2(6) . 4 ?
C5 N2 S2 121.0(6) . . ?
S3 N3 Li4 93.8(5) . 4_545 ?
C8 N3 S3 122.0(5) . . ?
C8 N3 Li4 144.0(6) . 4_545 ?
S4 N4 Li5 108.9(5) . . ?
C11 N4 S4 120.6(5) . . ?
C11 N4 Li5 130.2(7) . . ?
C14 N5 S5 122.8(6) . . ?
S6 N6 Li8 100.2(4) . 1_565 ?
C17 N6 S6 121.2(6) . . ?
C17 N6 Li8 138.6(6) . 1_565 ?
C20 N7 S7 122.3(5) . . ?
S8 N8 Li7 109.3(5) . . ?
C23 N8 S8 120.2(4) . . ?
C23 N8 Li7 130.4(6) . . ?
S9 N9 Li2 104.4(4) . 4_546 ?
C26 N9 S9 121.4(5) . . ?
C26 N9 Li2 134.1(6) . 4_546 ?
S10 N10 Li16 93.7(4) . 2_667 ?
C29 N10 S10 120.7(4) . . ?
C29 N10 Li16 145.4(5) . 2_667 ?
S11 N11 Li13 94.8(5) . 2_656 ?
C32 N11 S11 121.8(5) . . ?
C32 N11 Li13 143.3(6) . 2_656 ?
S12 N12 Li11 102.9(4) . . ?
C35 N12 S12 121.0(5) . . ?
C35 N12 Li11 136.0(6) . . ?
S13 N13 Li15 97.4(4) . . ?
C38 N13 S13 119.9(5) . . ?
C38 N13 Li15 142.4(5) . . ?
S14 N14 Li16 106.8(4) . 1_565 ?
C41 N14 S14 120.5(5) . . ?
C41 N14 Li16 132.6(5) . 1_565 ?
S15 N15 Li15 102.9(4) . . ?
C44 N15 S15 121.5(5) . . ?
C44 N15 Li15 135.5(6) . . ?
F1 C1 S1 108.5(6) . . ?
F2 C1 S1 109.5(7) . . ?
F2 C1 F1 93.6(9) . . ?
F3 C1 S1 114.3(7) . . ?
F3 C1 F1 107.2(9) . . ?
F3 C1 F2 121.2(9) . . ?
F1A C1 S1 103.8(9) . . ?
F2A C1 S1 111.6(9) . . ?
F2A C1 F1A 99.5(14) . . ?
F3A C1 S1 118.4(13) . . ?
F3A C1 F1A 75.5(14) . . ?
F3A C1 F2A 129.5(16) . . ?
O3 C2 N1 123.7(6) . . ?
O3 C2 C3 120.8(7) . . ?
N1 C2 C3 115.5(6) . . ?
C2 C3 H3A 109.5 . . ?
C2 C3 H3B 109.5 . . ?
C2 C3 H3C 109.5 . . ?
H3A C3 H3B 109.5 . . ?
H3A C3 H3C 109.5 . . ?
H3B C3 H3C 109.5 . . ?
F4 C4 S2 111.9(6) . . ?
F4 C4 F5 107.3(7) . . ?
F5 C4 S2 110.3(6) . . ?
F6 C4 S2 111.3(6) . . ?
F6 C4 F4 107.6(8) . . ?
F6 C4 F5 108.2(8) . . ?
O6 C5 N2 126.3(7) . . ?
O6 C5 C6 120.1(9) . . ?
N2 C5 C6 113.6(8) . . ?
C5 C6 H6A 109.5 . . ?
C5 C6 H6B 109.5 . . ?
C5 C6 H6C 109.5 . . ?
H6A C6 H6B 109.5 . . ?
H6A C6 H6C 109.5 . . ?
H6B C6 H6C 109.5 . . ?
F7 C7 S3 110.0(6) . . ?
F8 C7 S3 110.8(6) . . ?
F8 C7 F7 108.4(8) . . ?
F9 C7 S3 110.5(7) . . ?
F9 C7 F7 107.3(8) . . ?
F9 C7 F8 109.7(9) . . ?
O9 C8 N3 125.6(7) . . ?
O9 C8 C9 120.5(8) . . ?
N3 C8 C9 113.9(7) . . ?
C8 C9 H9A 109.5 . . ?
C8 C9 H9B 109.5 . . ?
C8 C9 H9C 109.5 . . ?
H9A C9 H9B 109.5 . . ?
H9A C9 H9C 109.5 . . ?
H9B C9 H9C 109.5 . . ?
F10 C10 S4 111.4(6) . . ?
F10 C10 F11 109.3(7) . . ?
F10 C10 F12 109.2(8) . . ?
F11 C10 S4 110.6(6) . . ?
F11 C10 F12 105.9(7) . . ?
F12 C10 S4 110.3(6) . . ?
O12 C11 N4 125.4(7) . . ?
O12 C11 C12 120.6(6) . . ?
N4 C11 C12 114.1(6) . . ?
C11 C12 H12A 109.5 . . ?
C11 C12 H12B 109.5 . . ?
C11 C12 H12C 109.5 . . ?
H12A C12 H12B 109.5 . . ?
H12A C12 H12C 109.5 . . ?
H12B C12 H12C 109.5 . . ?
F13 C13 S5 109.3(6) . . ?
F14 C13 S5 112.5(7) . . ?
F14 C13 F13 108.2(8) . . ?
F14 C13 F15 108.6(8) . . ?
F15 C13 S5 111.7(6) . . ?
F15 C13 F13 106.2(8) . . ?
O15 C14 N5 125.6(8) . . ?
O15 C14 C15 120.1(9) . . ?
N5 C14 C15 114.3(8) . . ?
C14 C15 H15A 109.5 . . ?
C14 C15 H15B 109.5 . . ?
C14 C15 H15C 109.5 . . ?
H15A C15 H15B 109.5 . . ?
H15A C15 H15C 109.5 . . ?
H15B C15 H15C 109.5 . . ?
F16 C16 S6 109.6(5) . . ?
F17 C16 S6 111.0(5) . . ?
F17 C16 F16 106.5(8) . . ?
F18 C16 S6 109.2(6) . . ?
F18 C16 F16 109.2(7) . . ?
F18 C16 F17 111.3(7) . . ?
O18 C17 N6 126.4(8) . . ?
O18 C17 C18 118.3(9) . . ?
N6 C17 C18 115.3(8) . . ?
C17 C18 H18A 109.5 . . ?
C17 C18 H18B 109.5 . . ?
C17 C18 H18C 109.5 . . ?
H18A C18 H18B 109.5 . . ?
H18A C18 H18C 109.5 . . ?
H18B C18 H18C 109.5 . . ?
F19 C19 S7 112.5(7) . . ?
F19 C19 F20 108.4(8) . . ?
F19 C19 F21 106.7(10) . . ?
F20 C19 S7 110.3(8) . . ?
F20 C19 F21 108.9(9) . . ?
F21 C19 S7 109.9(7) . . ?
O21 C20 N7 125.7(7) . . ?
O21 C20 C21 120.5(8) . . ?
N7 C20 C21 113.8(7) . . ?
C20 C21 H21A 109.5 . . ?
C20 C21 H21B 109.5 . . ?
C20 C21 H21C 109.5 . . ?
H21A C21 H21B 109.5 . . ?
H21A C21 H21C 109.5 . . ?
H21B C21 H21C 109.5 . . ?
F22 C22 S8 111.9(5) . . ?
F23 C22 S8 110.3(6) . . ?
F23 C22 F22 108.0(7) . . ?
F24 C22 S8 111.0(6) . . ?
F24 C22 F22 107.7(8) . . ?
F24 C22 F23 107.7(7) . . ?
O24 C23 N8 125.4(6) . . ?
O24 C23 C24 120.9(6) . . ?
N8 C23 C24 113.7(6) . . ?
C23 C24 H24A 109.5 . . ?
C23 C24 H24B 109.5 . . ?
C23 C24 H24C 109.5 . . ?
H24A C24 H24B 109.5 . . ?
H24A C24 H24C 109.5 . . ?
H24B C24 H24C 109.5 . . ?
F25 C25 S9 109.9(6) . . ?
F26 C25 S9 110.7(6) . . ?
F26 C25 F25 110.1(7) . . ?
F26 C25 F27 108.3(7) . . ?
F27 C25 S9 111.2(5) . . ?
F27 C25 F25 106.4(8) . . ?
O27 C26 N9 126.0(6) . . ?
O27 C26 C27 120.1(6) . . ?
N9 C26 C27 113.8(6) . . ?
C26 C27 H27A 109.5 . . ?
C26 C27 H27B 109.5 . . ?
C26 C27 H27C 109.5 . . ?
H27A C27 H27B 109.5 . . ?
H27A C27 H27C 109.5 . . ?
H27B C27 H27C 109.5 . . ?
F28 C28 S10 108.4(6) . . ?
F29 C28 S10 114.3(6) . . ?
F29 C28 F28 106.0(8) . . ?
F29 C28 F30 111.9(9) . . ?
F30 C28 S10 110.8(8) . . ?
F30 C28 F28 104.9(8) . . ?
F28A C28 S10 114.3(10) . . ?
F28A C28 F29A 111.8(11) . . ?
F28A C28 F30A 106.4(10) . . ?
F29A C28 S10 111.0(7) . . ?
F29A C28 F30A 107.6(10) . . ?
F30A C28 S10 105.1(7) . . ?
O30 C29 N10 125.2(6) . . ?
O30 C29 C30 120.1(6) . . ?
N10 C29 C30 114.8(5) . . ?
C29 C30 H30A 109.5 . . ?
C29 C30 H30B 109.5 . . ?
C29 C30 H30C 109.5 . . ?
H30A C30 H30B 109.5 . . ?
H30A C30 H30C 109.5 . . ?
H30B C30 H30C 109.5 . . ?
F31 C31 S11 110.7(6) . . ?
F31 C31 F33 108.0(8) . . ?
F32 C31 S11 111.0(6) . . ?
F32 C31 F31 106.9(8) . . ?
F32 C31 F33 109.0(8) . . ?
F33 C31 S11 111.2(6) . . ?
O33 C32 N11 125.8(7) . . ?
O33 C32 C33 121.1(8) . . ?
N11 C32 C33 113.1(7) . . ?
C32 C33 H33A 109.5 . . ?
C32 C33 H33B 109.5 . . ?
C32 C33 H33C 109.5 . . ?
H33A C33 H33B 109.5 . . ?
H33A C33 H33C 109.5 . . ?
H33B C33 H33C 109.5 . . ?
F34 C34 S12 109.1(6) . . ?
F34 C34 F35 107.2(8) . . ?
F35 C34 S12 110.2(5) . . ?
F36 C34 S12 110.7(6) . . ?
F36 C34 F34 109.9(7) . . ?
F36 C34 F35 109.7(7) . . ?
O36 C35 N12 126.2(7) . . ?
O36 C35 C36 119.8(8) . . ?
N12 C35 C36 114.0(7) . . ?
C35 C36 H36A 109.5 . . ?
C35 C36 H36B 109.5 . . ?
C35 C36 H36C 109.5 . . ?
H36A C36 H36B 109.5 . . ?
H36A C36 H36C 109.5 . . ?
H36B C36 H36C 109.5 . . ?
F37 C37 S13 110.2(6) . . ?
F37 C37 F39 110.2(8) . . ?
F38 C37 S13 111.4(6) . . ?
F38 C37 F37 107.1(7) . . ?
F38 C37 F39 106.9(7) . . ?
F39 C37 S13 110.8(6) . . ?
O39 C38 N13 126.4(7) . . ?
O39 C38 C39 120.1(7) . . ?
N13 C38 C39 113.6(6) . . ?
C38 C39 H39A 109.5 . . ?
C38 C39 H39B 109.5 . . ?
C38 C39 H39C 109.5 . . ?
H39A C39 H39B 109.5 . . ?
H39A C39 H39C 109.5 . . ?
H39B C39 H39C 109.5 . . ?
F40 C40 S14 110.7(5) . . ?
F40 C40 F41 108.7(7) . . ?
F41 C40 S14 110.3(5) . . ?
F42 C40 S14 111.2(5) . . ?
F42 C40 F40 107.2(7) . . ?
F42 C40 F41 108.6(6) . . ?
O42 C41 N14 126.6(6) . . ?
O42 C41 C42 121.0(6) . . ?
N14 C41 C42 112.4(6) . . ?
C41 C42 H42A 109.5 . . ?
C41 C42 H42B 109.5 . . ?
C41 C42 H42C 109.5 . . ?
H42A C42 H42B 109.5 . . ?
H42A C42 H42C 109.5 . . ?
H42B C42 H42C 109.5 . . ?
F43 C43 S15 111.2(6) . . ?
F43 C43 F44 108.9(8) . . ?
F43 C43 F45 106.9(8) . . ?
F44 C43 S15 110.9(6) . . ?
F44 C43 F45 107.6(7) . . ?
F45 C43 S15 111.1(6) . . ?
O45 C44 N15 126.1(7) . . ?
O45 C44 C45 120.0(7) . . ?
N15 C44 C45 113.9(7) . . ?
C44 C45 H45A 109.5 . . ?
C44 C45 H45B 109.5 . . ?
C44 C45 H45C 109.5 . . ?
H45A C45 H45B 109.5 . . ?
H45A C45 H45C 109.5 . . ?
H45B C45 H45C 109.5 . . ?
O1 Li1 O17 90.5(5) . 4_545 ?
O1 Li1 O21 83.0(5) . 4 ?
O1 Li1 O37 164.9(8) . 3_454 ?
O1 Li1 O42 106.4(6) . 3_454 ?
O1 Li1 O43 83.3(5) . 3_454 ?
O17 Li1 O42 163.1(7) 4_545 3_454 ?
O21 Li1 O17 81.3(5) 4 4_545 ?
O21 Li1 O42 100.2(6) 4 3_454 ?
O21 Li1 O43 166.3(7) 4 3_454 ?
O37 Li1 O17 81.3(5) 3_454 4_545 ?
O37 Li1 O21 108.0(6) 3_454 4 ?
O37 Li1 O42 82.2(5) 3_454 3_454 ?
O37 Li1 O43 85.4(5) 3_454 3_454 ?
O43 Li1 O17 98.4(7) 3_454 4_545 ?
O43 Li1 O42 84.1(5) 3_454 3_454 ?
O2 Li2 O3 83.3(4) . . ?
O2 Li2 O6 147.8(7) . . ?
O2 Li2 N9 93.9(5) . 4_556 ?
O3 Li2 N9 115.3(6) . 4_556 ?
O4 Li2 O2 93.1(6) . . ?
O4 Li2 O3 144.7(7) . . ?
O4 Li2 O6 85.6(5) . . ?
O4 Li2 N9 99.9(6) . 4_556 ?
O6 Li2 O3 79.6(5) . . ?
O6 Li2 N9 118.0(5) . 4_556 ?
O3 Li3 O6 78.9(5) . . ?
O3 Li3 O9 98.6(6) . . ?
O3 Li3 O26 84.0(6) . 4_556 ?
O6 Li3 O9 111.6(8) . . ?
O12 Li3 O3 177.1(9) . . ?
O12 Li3 O6 100.6(8) . . ?
O12 Li3 O9 78.8(5) . . ?
O12 Li3 O26 98.8(6) . 4_556 ?
O26 Li3 O6 84.8(6) 4_556 . ?
O26 Li3 O9 163.6(9) 4_556 . ?
O7 Li4 O12 144.7(8) . . ?
O7 Li4 N3 91.7(7) . 4 ?
O9 Li4 O7 87.0(6) . . ?
O9 Li4 O12 80.3(6) . . ?
O9 Li4 N3 125.3(7) . 4 ?
O11 Li4 O7 89.8(6) . . ?
O11 Li4 O9 145.6(8) . . ?
O11 Li4 O12 82.8(6) . . ?
O11 Li4 N3 89.0(6) . 4 ?
O12 Li4 N3 122.5(7) . 4 ?
O13 Li5 O14 122.1(8) . 4_546 ?
O13 Li5 O15 91.1(6) . . ?
O13 Li5 N4 115.5(6) . . ?
O14 Li5 O15 93.7(6) 4_546 . ?
O14 Li5 N4 111.1(7) 4_546 . ?
O15 Li5 N4 120.3(9) . . ?
O10 Li6 O15 95.2(6) . . ?
O10 Li6 O18 109.9(7) . . ?
O10 Li6 O22 134.9(10) . . ?
O15 Li6 O18 110.8(8) . . ?
O22 Li6 O15 107.0(8) . . ?
O22 Li6 O18 98.4(6) . . ?
O16 Li7 O18 87.1(6) . . ?
O16 Li7 O19 132.5(7) . . ?
O16 Li7 N8 113.9(6) . . ?
O18 Li7 O19 86.6(6) . . ?
O18 Li7 N8 117.6(9) . . ?
O19 Li7 N8 110.7(6) . . ?
O20 Li8 O21 90.3(6) . . ?
O20 Li8 N1 108.6(5) . 4_545 ?
O20 Li8 N6 97.3(5) . 1_545 ?
O21 Li8 N1 121.5(6) . 4_545 ?
O21 Li8 N6 121.6(5) . 1_545 ?
N1 Li8 N6 110.5(6) 4_545 1_545 ?
O23 Li9 O5 120.4(6) . 4_556 ?
O23 Li9 O24 82.9(5) . . ?
O23 Li9 O25 91.3(6) . . ?
O23 Li9 O27 146.6(8) . . ?
O24 Li9 O5 76.9(5) . 4_556 ?
O25 Li9 O5 134.5(7) . 4_556 ?
O25 Li9 O24 143.7(8) . . ?
O25 Li9 O27 86.3(5) . . ?
O27 Li9 O5 83.0(5) . 4_556 ?
O27 Li9 O24 79.6(5) . . ?
O24 Li10 O27 79.9(5) . . ?
O24 Li10 O30 178.4(8) . . ?
O24 Li10 O33 102.1(7) . . ?
O24 Li10 O34 98.8(6) . . ?
O27 Li10 O34 161.1(9) . . ?
O30 Li10 O27 98.7(6) . . ?
O30 Li10 O33 79.0(5) . . ?
O30 Li10 O34 82.4(5) . . ?
O33 Li10 O27 115.0(8) . . ?
O33 Li10 O34 83.8(5) . . ?
O29 Li11 O30 83.4(4) . . ?
O29 Li11 O33 147.5(7) . . ?
O29 Li11 N12 93.4(5) . . ?
O30 Li11 N12 117.3(6) . . ?
O32 Li11 O29 92.1(5) . . ?
O32 Li11 O30 144.2(7) . . ?
O32 Li11 O33 85.4(5) . . ?
O32 Li11 N12 98.4(5) . . ?
O33 Li11 O30 80.0(5) . . ?
O33 Li11 N12 119.0(6) . . ?
O36 Li12 O36 115.4(14) 1_545 2_646 ?
O39 Li12 O36 79.9(5) 2_656 1_545 ?
O39 Li12 O36 99.8(6) . 1_545 ?
O39 Li12 O36 99.8(6) 2_656 2_646 ?
O39 Li12 O36 79.9(5) . 2_646 ?
O39 Li12 O39 179.5(18) . 2_656 ?
O35 Li13 O36 85.6(6) 2_646 2_646 ?
O35 Li13 O39 144.5(8) 2_646 . ?
O35 Li13 N11 93.0(6) 2_646 2_656 ?
O36 Li13 O39 80.1(6) 2_646 . ?
O36 Li13 N11 123.8(6) 2_646 2_656 ?
O38 Li13 O35 92.2(6) . 2_646 ?
O38 Li13 O36 145.2(9) . 2_646 ?
O38 Li13 O39 81.9(5) . . ?
O38 Li13 N11 91.1(6) . 2_656 ?
O39 Li13 N11 122.0(7) . 2_656 ?
O28 Li14 O28 167.2(9) . 2_657 ?
O41 Li14 O28 82.2(3) . . ?
O41 Li14 O28 82.2(3) 2_657 2_657 ?
O41 Li14 O28 89.0(4) . 2_657 ?
O41 Li14 O28 89.0(4) 2_657 . ?
O41 Li14 O41 93.5(7) 2_657 . ?
O41 Li14 O45 160.4(2) . 2_667 ?
O41 Li14 O45 85.49(19) . 1_565 ?
O41 Li14 O45 160.4(2) 2_657 1_565 ?
O41 Li14 O45 85.49(19) 2_657 2_667 ?
O45 Li14 O28 110.1(4) 2_667 2_657 ?
O45 Li14 O28 78.3(3) 1_565 2_657 ?
O45 Li14 O28 78.3(3) 2_667 . ?
O45 Li14 O28 110.1(4) 1_565 . ?
O45 Li14 O45 101.9(7) 1_565 2_667 ?
O40 Li15 O42 87.6(5) . . ?
O40 Li15 N13 105.6(5) . . ?
O40 Li15 N15 101.3(5) . . ?
O42 Li15 N13 125.5(6) . . ?
O42 Li15 N15 119.4(5) . . ?
N13 Li15 N15 109.6(6) . . ?
O44 Li16 O28 145.7(7) . 2_647 ?
O44 Li16 O45 88.1(5) . . ?
O44 Li16 N10 102.9(5) . 2_647 ?
O44 Li16 N14 101.9(6) . 1_545 ?
O45 Li16 O28 78.8(4) . 2_647 ?
O45 Li16 N10 127.5(6) . 2_647 ?
O45 Li16 N14 115.8(5) . 1_545 ?
N10 Li16 O28 63.4(3) 2_647 2_647 ?
N14 Li16 O28 112.3(5) 1_545 2_647 ?
N14 Li16 N10 111.7(5) 1_545 2_647 ?

loop_
_geom_torsion_atom_site_label_1
_geom_torsion_atom_site_label_2
_geom_torsion_atom_site_label_3
_geom_torsion_atom_site_label_4
_geom_torsion
_geom_torsion_site_symmetry_1
_geom_torsion_site_symmetry_2
_geom_torsion_site_symmetry_3
_geom_torsion_site_symmetry_4
_geom_torsion_publ_flag
S1 N1 C2 O3 2.9(10) . . . . ?
S1 N1 C2 C3 -177.7(6) . . . . ?
S2 N2 C5 O6 -11.1(10) . . . . ?
S2 N2 C5 C6 170.1(6) . . . . ?
S3 N3 C8 O9 -12.2(12) . . . . ?
S3 N3 C8 C9 169.7(6) . . . . ?
S4 N4 C11 O12 -0.4(11) . . . . ?
S4 N4 C11 C12 179.8(6) . . . . ?
S5 N5 C14 O15 -0.9(13) . . . . ?
S5 N5 C14 C15 -178.6(8) . . . . ?
S6 N6 C17 O18 -0.7(13) . . . . ?
S6 N6 C17 C18 178.8(8) . . . . ?
S7 N7 C20 O21 -2.2(13) . . . . ?
S7 N7 C20 C21 179.7(7) . . . . ?
S8 N8 C23 O24 2.2(10) . . . . ?
S8 N8 C23 C24 -178.7(6) . . . . ?
S9 N9 C26 O27 -10.9(9) . . . . ?
S9 N9 C26 C27 169.0(5) . . . . ?
S10 N10 C29 O30 4.2(10) . . . . ?
S10 N10 C29 C30 -176.8(6) . . . . ?
S11 N11 C32 O33 -13.0(10) . . . . ?
S11 N11 C32 C33 168.2(6) . . . . ?
S12 N12 C35 O36 -10.8(10) . . . . ?
S12 N12 C35 C36 168.5(5) . . . . ?
S13 N13 C38 O39 4.4(11) . . . . ?
S13 N13 C38 C39 -176.2(6) . . . . ?
S14 N14 C41 O42 -1.1(9) . . . . ?
S14 N14 C41 C42 179.0(5) . . . . ?
S15 N15 C44 O45 -2.2(12) . . . . ?
S15 N15 C44 C45 178.6(7) . . . . ?
F1A F3A C1 S1 -98.1(13) . . . . ?
F1A F3A C1 F2A 91(2) . . . . ?
F3A F1A C1 S1 116.3(13) . . . . ?
F3A F1A C1 F2A -128.5(16) . . . . ?
O1 S1 O2 Li2 -177.2(5) . . . . ?
O1 S1 N1 C2 165.9(6) . . . . ?
O1 S1 N1 Li8 -13.0(5) . . . 4 ?
O1 S1 C1 F1 43.4(7) . . . . ?
O1 S1 C1 F2 -57.5(8) . . . . ?
O1 S1 C1 F3 162.9(8) . . . . ?
O1 S1 C1 F1A -163.0(10) . . . . ?
O1 S1 C1 F2A 90.7(12) . . . . ?
O1 S1 C1 F3A -82.1(14) . . . . ?
O2 S1 O1 Li1 -168(2) . . . . ?
O2 S1 N1 C2 32.9(7) . . . . ?
O2 S1 N1 Li8 -146.0(4) . . . 4 ?
O2 S1 C1 F1 165.7(6) . . . . ?
O2 S1 C1 F2 64.8(8) . . . . ?
O2 S1 C1 F3 -74.8(8) . . . . ?
O2 S1 C1 F1A -40.7(10) . . . . ?
O2 S1 C1 F2A -147.0(12) . . . . ?
O2 S1 C1 F3A 40.1(14) . . . . ?
O4 S2 O5 Li9 146.9(4) . . . 4_546 ?
O4 S2 N2 C5 29.9(7) . . . . ?
O4 S2 C4 F4 -65.8(7) . . . . ?
O4 S2 C4 F5 174.8(6) . . . . ?
O4 S2 C4 F6 54.7(8) . . . . ?
O5 S2 O4 Li2 -162.2(6) . . . . ?
O5 S2 N2 C5 165.6(6) . . . . ?
O5 S2 C4 F4 170.3(6) . . . . ?
O5 S2 C4 F5 50.9(8) . . . . ?
O5 S2 C4 F6 -69.2(8) . . . . ?
O7 S3 N3 C8 31.7(8) . . . . ?
O7 S3 N3 Li4 -144.8(5) . . . 4_545 ?
O7 S3 C7 F7 -64.1(8) . . . . ?
O7 S3 C7 F8 176.0(6) . . . . ?
O7 S3 C7 F9 54.2(8) . . . . ?
O8 S3 O7 Li4 -162.3(7) . . . . ?
O8 S3 N3 C8 166.0(6) . . . . ?
O8 S3 N3 Li4 -10.5(5) . . . 4_545 ?
O8 S3 C7 F7 173.8(7) . . . . ?
O8 S3 C7 F8 53.9(8) . . . . ?
O8 S3 C7 F9 -67.9(9) . . . . ?
O10 S4 O11 Li4 -172.5(6) . . . . ?
O10 S4 N4 C11 165.7(6) . . . . ?
O10 S4 N4 Li5 -8.9(6) . . . . ?
O10 S4 C10 F10 170.5(7) . . . . ?
O10 S4 C10 F11 -67.8(7) . . . . ?
O10 S4 C10 F12 49.1(7) . . . . ?
O11 S4 O10 Li6 139(2) . . . . ?
O11 S4 N4 C11 31.4(7) . . . . ?
O11 S4 N4 Li5 -143.1(6) . . . . ?
O11 S4 C10 F10 -66.7(7) . . . . ?
O11 S4 C10 F11 55.1(7) . . . . ?
O11 S4 C10 F12 171.9(6) . . . . ?
O13 S5 O14 Li5 156.5(5) . . . 4_556 ?
O13 S5 N5 C14 29.8(9) . . . . ?
O13 S5 C13 F13 -75.6(7) . . . . ?
O13 S5 C13 F14 44.6(8) . . . . ?
O13 S5 C13 F15 167.2(7) . . . . ?
O14 S5 O13 Li5 -161.1(6) . . . . ?
O14 S5 N5 C14 162.6(7) . . . . ?
O14 S5 C13 F13 164.7(6) . . . . ?
O14 S5 C13 F14 -75.1(7) . . . . ?
O14 S5 C13 F15 47.5(8) . . . . ?
O16 S6 O17 Li1 -167(2) . . . 4 ?
O16 S6 N6 C17 28.0(8) . . . . ?
O16 S6 N6 Li8 -154.2(4) . . . 1_565 ?
O16 S6 C16 F16 -64.4(7) . . . . ?
O16 S6 C16 F17 178.3(6) . . . . ?
O16 S6 C16 F18 55.2(6) . . . . ?
O17 S6 O16 Li7 -160.4(6) . . . . ?
O17 S6 N6 C17 163.8(7) . . . . ?
O17 S6 N6 Li8 -18.4(5) . . . 1_565 ?
O17 S6 C16 F16 170.7(7) . . . . ?
O17 S6 C16 F17 53.4(7) . . . . ?
O17 S6 C16 F18 -69.7(7) . . . . ?
O19 S7 O20 Li8 -164.5(5) . . . . ?
O19 S7 N7 C20 164.7(7) . . . . ?
O19 S7 C19 F19 -72.2(8) . . . . ?
O19 S7 C19 F20 166.7(7) . . . . ?
O19 S7 C19 F21 46.6(9) . . . . ?
O20 S7 O19 Li7 153.0(5) . . . . ?
O20 S7 N7 C20 29.4(8) . . . . ?
O20 S7 C19 F19 50.7(8) . . . . ?
O20 S7 C19 F20 -70.4(8) . . . . ?
O20 S7 C19 F21 169.5(8) . . . . ?
O22 S8 O23 Li9 -176.3(6) . . . . ?
O22 S8 N8 C23 165.5(5) . . . . ?
O22 S8 N8 Li7 -10.6(6) . . . . ?
O22 S8 C22 F22 56.4(7) . . . . ?
O22 S8 C22 F23 -63.9(6) . . . . ?
O22 S8 C22 F24 176.8(6) . . . . ?
O23 S8 O22 Li6 119.8(19) . . . . ?
O23 S8 N8 C23 31.8(7) . . . . ?
O23 S8 N8 Li7 -144.3(6) . . . . ?
O23 S8 C22 F22 179.4(6) . . . . ?
O23 S8 C22 F23 59.1(6) . . . . ?
O23 S8 C22 F24 -60.2(7) . . . . ?
O25 S9 O26 Li3 170.2(18) . . . 4_546 ?
O25 S9 N9 C26 32.0(6) . . . . ?
O25 S9 N9 Li2 -147.2(4) . . . 4_546 ?
O25 S9 C25 F25 55.7(7) . . . . ?
O25 S9 C25 F26 177.6(6) . . . . ?
O25 S9 C25 F27 -61.9(6) . . . . ?
O26 S9 O25 Li9 -165.1(6) . . . . ?
O26 S9 N9 C26 166.9(5) . . . . ?
O26 S9 N9 Li2 -12.3(5) . . . 4_546 ?
O26 S9 C25 F25 -67.2(7) . . . . ?
O26 S9 C25 F26 54.7(6) . . . . ?
O26 S9 C25 F27 175.2(6) . . . . ?
O28 S10 O29 Li11 -176.2(5) . . . . ?
O28 S10 N10 C29 164.8(6) . . . . ?
O28 S10 N10 Li16 -10.7(5) . . . 2_667 ?
O28 S10 C28 F28 40.1(7) . . . . ?
O28 S10 C28 F29 158.0(8) . . . . ?
O28 S10 C28 F30 -74.5(8) . . . . ?
O28 S10 C28 F28A -54.1(10) . . . . ?
O28 S10 C28 F29A 73.6(10) . . . . ?
O28 S10 C28 F30A -170.3(8) . . . . ?
O29 S10 O28 Li16 144.5(4) . . . 2_667 ?
O29 S10 N10 C29 31.2(7) . . . . ?
O29 S10 N10 Li16 -144.3(4) . . . 2_667 ?
O29 S10 C28 F28 163.3(6) . . . . ?
O29 S10 C28 F29 -78.7(8) . . . . ?
O29 S10 C28 F30 48.8(8) . . . . ?
O29 S10 C28 F28A 69.2(10) . . . . ?
O29 S10 C28 F29A -163.1(9) . . . . ?
O29 S10 C28 F30A -47.0(8) . . . . ?
O31 S11 O32 Li11 -164.1(6) . . . . ?
O31 S11 N11 C32 166.6(6) . . . . ?
O31 S11 N11 Li13 -11.2(5) . . . 2_656 ?
O31 S11 C31 F31 172.2(7) . . . . ?
O31 S11 C31 F32 -69.3(8) . . . . ?
O31 S11 C31 F33 52.2(7) . . . . ?
O32 S11 N11 C32 32.5(7) . . . . ?
O32 S11 N11 Li13 -145.3(4) . . . 2_656 ?
O32 S11 C31 F31 -65.7(7) . . . . ?
O32 S11 C31 F32 52.7(8) . . . . ?
O32 S11 C31 F33 174.2(6) . . . . ?
O34 S12 O35 Li13 -164.2(7) . . . 2_666 ?
O34 S12 N12 C35 166.0(5) . . . . ?
O34 S12 N12 Li11 -12.1(5) . . . . ?
O34 S12 C34 F34 -69.0(7) . . . . ?
O34 S12 C34 F35 173.6(6) . . . . ?
O34 S12 C34 F36 52.1(7) . . . . ?
O35 S12 O34 Li10 167.7(19) . . . . ?
O35 S12 N12 C35 30.8(7) . . . . ?
O35 S12 N12 Li11 -147.4(4) . . . . ?
O35 S12 C34 F34 54.7(7) . . . . ?
O35 S12 C34 F35 -62.7(7) . . . . ?
O35 S12 C34 F36 175.7(6) . . . . ?
O37 S13 O38 Li13 -176.2(6) . . . . ?
O37 S13 N13 C38 164.0(6) . . . . ?
O37 S13 N13 Li15 -10.7(5) . . . . ?
O37 S13 C37 F37 173.3(6) . . . . ?
O37 S13 C37 F38 -67.9(7) . . . . ?
O37 S13 C37 F39 51.0(7) . . . . ?
O38 S13 N13 C38 30.3(8) . . . . ?
O38 S13 N13 Li15 -144.4(4) . . . . ?
O38 S13 C37 F37 -63.2(7) . . . . ?
O38 S13 C37 F38 55.6(7) . . . . ?
O38 S13 C37 F39 174.5(6) . . . . ?
O40 S14 O41 Li14 174.0(10) . . . . ?
O40 S14 N14 C41 28.7(6) . . . . ?
O40 S14 N14 Li16 -153.6(4) . . . 1_565 ?
O40 S14 C40 F40 174.2(5) . . . . ?
O40 S14 C40 F41 -65.5(6) . . . . ?
O40 S14 C40 F42 55.1(6) . . . . ?
O41 S14 O40 Li15 -165.7(5) . . . . ?
O41 S14 N14 C41 163.2(5) . . . . ?
O41 S14 N14 Li16 -19.0(5) . . . 1_565 ?
O41 S14 C40 F40 51.3(6) . . . . ?
O41 S14 C40 F41 171.7(5) . . . . ?
O41 S14 C40 F42 -67.8(6) . . . . ?
O43 S15 O44 Li16 -167.4(6) . . . . ?
O43 S15 N15 C44 163.7(6) . . . . ?
O43 S15 N15 Li15 -18.5(5) . . . . ?
O43 S15 C43 F43 50.6(8) . . . . ?
O43 S15 C43 F44 172.0(6) . . . . ?
O43 S15 C43 F45 -68.3(7) . . . . ?
O44 S15 O43 Li1 -173.5(14) . . . 3_546 ?
O44 S15 N15 C44 28.8(8) . . . . ?
O44 S15 N15 Li15 -153.5(4) . . . . ?
O44 S15 C43 F43 174.1(6) . . . . ?
O44 S15 C43 F44 -64.5(7) . . . . ?
O44 S15 C43 F45 55.1(7) . . . . ?
N1 S1 O1 Li1 59(2) . . . . ?
N1 S1 O2 Li2 -48.3(7) . . . . ?
N1 S1 C1 F1 -69.6(7) . . . . ?
N1 S1 C1 F2 -170.5(7) . . . . ?
N1 S1 C1 F3 49.9(8) . . . . ?
N1 S1 C1 F1A 84.0(10) . . . . ?
N1 S1 C1 F2A -22.3(13) . . . . ?
N1 S1 C1 F3A 164.8(13) . . . . ?
N2 S2 O4 Li2 -31.2(7) . . . . ?
N2 S2 O5 Li9 10.7(5) . . . 4_546 ?
N2 S2 C4 F4 58.7(7) . . . . ?
N2 S2 C4 F5 -60.8(7) . . . . ?
N2 S2 C4 F6 179.1(7) . . . . ?
N3 S3 O7 Li4 -31.4(8) . . . . ?
N3 S3 C7 F7 60.7(8) . . . . ?
N3 S3 C7 F8 -59.2(7) . . . . ?
N3 S3 C7 F9 179.0(7) . . . . ?
N4 S4 O10 Li6 5(2) . . . . ?
N4 S4 O11 Li4 -42.5(8) . . . . ?
N4 S4 C10 F10 57.5(7) . . . . ?
N4 S4 C10 F11 179.3(6) . . . . ?
N4 S4 C10 F12 -63.9(7) . . . . ?
N5 S5 O13 Li5 -31.1(8) . . . . ?
N5 S5 O14 Li5 21.9(6) . . . 4_556 ?
N5 S5 C13 F13 50.3(7) . . . . ?
N5 S5 C13 F14 170.6(7) . . . . ?
N5 S5 C13 F15 -66.9(8) . . . . ?
N6 S6 O16 Li7 -29.6(8) . . . . ?
N6 S6 O17 Li1 57(2) . . . 4 ?
N6 S6 C16 F16 58.8(7) . . . . ?
N6 S6 C16 F17 -58.5(7) . . . . ?
N6 S6 C16 F18 178.5(6) . . . . ?
N7 S7 O19 Li7 17.1(5) . . . . ?
N7 S7 O20 Li8 -33.9(7) . . . . ?
N7 S7 C19 F19 176.3(7) . . . . ?
N7 S7 C19 F20 55.2(8) . . . . ?
N7 S7 C19 F21 -65.0(9) . . . . ?
N8 S8 O22 Li6 -14(2) . . . . ?
N8 S8 O23 Li9 -46.8(7) . . . . ?
N8 S8 C22 F22 -56.8(7) . . . . ?
N8 S8 C22 F23 -177.1(5) . . . . ?
N8 S8 C22 F24 63.6(7) . . . . ?
N9 S9 O25 Li9 -33.8(8) . . . . ?
N9 S9 O26 Li3 34.8(19) . . . 4_546 ?
N9 S9 C25 F25 179.3(6) . . . . ?
N9 S9 C25 F26 -58.8(6) . . . . ?
N9 S9 C25 F27 61.7(6) . . . . ?
N10 S10 O28 Li16 10.5(5) . . . 2_667 ?
N10 S10 O29 Li11 -47.6(6) . . . . ?
N10 S10 C28 F28 -71.5(7) . . . . ?
N10 S10 C28 F29 46.4(8) . . . . ?
N10 S10 C28 F30 173.9(7) . . . . ?
N10 S10 C28 F28A -165.6(9) . . . . ?
N10 S10 C28 F29A -38.0(10) . . . . ?
N10 S10 C28 F30A 78.1(8) . . . . ?
N11 S11 O32 Li11 -33.1(7) . . . . ?
N11 S11 C31 F31 58.5(7) . . . . ?
N11 S11 C31 F32 177.0(7) . . . . ?
N11 S11 C31 F33 -61.5(7) . . . . ?
N12 S12 O34 Li10 32(2) . . . . ?
N12 S12 O35 Li13 -33.0(8) . . . 2_666 ?
N12 S12 C34 F34 178.3(6) . . . . ?
N12 S12 C34 F35 60.9(7) . . . . ?
N12 S12 C34 F36 -60.7(6) . . . . ?
N13 S13 O38 Li13 -47.5(8) . . . . ?
N13 S13 C37 F37 61.1(7) . . . . ?
N13 S13 C37 F38 179.9(6) . . . . ?
N13 S13 C37 F39 -61.1(7) . . . . ?
N14 S14 O40 Li15 -34.8(6) . . . . ?
N14 S14 O41 Li14 39.1(11) . . . . ?
N14 S14 C40 F40 -62.4(6) . . . . ?
N14 S14 C40 F41 57.9(6) . . . . ?
N14 S14 C40 F42 178.5(6) . . . . ?
N15 S15 O43 Li1 51.7(16) . . . 3_546 ?
N15 S15 O44 Li16 -36.3(7) . . . . ?
N15 S15 C43 F43 -63.1(7) . . . . ?
N15 S15 C43 F44 58.3(7) . . . . ?
N15 S15 C43 F45 177.9(6) . . . . ?
C1 S1 O1 Li1 -54(2) . . . . ?
C1 S1 O2 Li2 69.2(6) . . . . ?
C1 S1 N1 C2 -83.4(6) . . . . ?
C1 S1 N1 Li8 97.7(5) . . . 4 ?
C4 S2 O4 Li2 82.7(7) . . . . ?
C4 S2 O5 Li9 -98.1(4) . . . 4_546 ?
C4 S2 N2 C5 -84.7(7) . . . . ?
C7 S3 O7 Li4 83.7(7) . . . . ?
C7 S3 N3 C8 -84.2(7) . . . . ?
C7 S3 N3 Li4 99.3(5) . . . 4_545 ?
C10 S4 O10 Li6 -107(2) . . . . ?
C10 S4 O11 Li4 73.7(7) . . . . ?
C10 S4 N4 C11 -83.9(6) . . . . ?
C10 S4 N4 Li5 101.5(6) . . . . ?
C13 S5 O13 Li5 87.9(7) . . . . ?
C13 S5 O14 Li5 -92.0(6) . . . 4_556 ?
C13 S5 N5 C14 -87.0(8) . . . . ?
C16 S6 O16 Li7 83.7(7) . . . . ?
C16 S6 O17 Li1 -52(2) . . . 4 ?
C16 S6 N6 C17 -86.0(7) . . . . ?
C16 S6 N6 Li8 91.8(5) . . . 1_565 ?
C19 S7 O19 Li7 -94.0(5) . . . . ?
C19 S7 O20 Li8 83.2(6) . . . . ?
C19 S7 N7 C20 -86.7(8) . . . . ?
C22 S8 O22 Li6 -126(2) . . . . ?
C22 S8 O23 Li9 69.4(7) . . . . ?
C22 S8 N8 C23 -83.9(6) . . . . ?
C22 S8 N8 Li7 100.0(6) . . . . ?
C25 S9 O25 Li9 80.4(7) . . . . ?
C25 S9 O26 Li3 -75.2(19) . . . 4_546 ?
C25 S9 N9 C26 -82.6(6) . . . . ?
C25 S9 N9 Li2 98.3(4) . . . 4_546 ?
C28 S10 O28 Li16 -101.0(4) . . . 2_667 ?
C28 S10 O29 Li11 69.4(6) . . . . ?
C28 S10 N10 C29 -85.0(6) . . . . ?
C28 S10 N10 Li16 99.6(4) . . . 2_667 ?
C31 S11 O32 Li11 81.7(7) . . . . ?
C31 S11 N11 C32 -83.1(7) . . . . ?
C31 S11 N11 Li13 99.2(5) . . . 2_656 ?
C34 S12 O34 Li10 -77(2) . . . . ?
C34 S12 O35 Li13 80.5(7) . . . 2_666 ?
C34 S12 N12 C35 -83.8(6) . . . . ?
C34 S12 N12 Li11 98.0(4) . . . . ?
C37 S13 O38 Li13 69.1(7) . . . . ?
C37 S13 N13 C38 -85.4(7) . . . . ?
C37 S13 N13 Li15 100.0(5) . . . . ?
C40 S14 O40 Li15 79.6(6) . . . . ?
C40 S14 O41 Li14 -71.6(11) . . . . ?
C40 S14 N14 C41 -85.6(6) . . . . ?
C40 S14 N14 Li16 92.1(4) . . . 1_565 ?
C43 S15 O43 Li1 -58.6(16) . . . 3_546 ?
C43 S15 O44 Li16 77.5(6) . . . . ?
C43 S15 N15 C44 -85.4(7) . . . . ?
C43 S15 N15 Li15 92.4(5) . . . . ?
Li1 O21 C20 N7 -174.1(8) 4_545 . . . ?
Li1 O21 C20 C21 3.9(14) 4_545 . . . ?
Li1 O42 C41 N14 -179.1(6) 3_546 . . . ?
Li1 O42 C41 C42 0.7(11) 3_546 . . . ?
Li2 O3 C2 N1 -24.2(12) . . . . ?
Li2 O3 C2 C3 156.5(8) . . . . ?
Li2 O6 C5 N2 -7.7(12) . . . . ?
Li2 O6 C5 C6 171.1(7) . . . . ?
Li2 N9 C26 O27 168.0(6) 4_546 . . . ?
Li2 N9 C26 C27 -12.2(10) 4_546 . . . ?
Li3 O3 C2 N1 179.8(8) . . . . ?
Li3 O3 C2 C3 0.4(13) . . . . ?
Li3 O6 C5 N2 -179.0(8) . . . . ?
Li3 O6 C5 C6 -0.2(12) . . . . ?
Li3 O9 C8 N3 -178.1(9) . . . . ?
Li3 O9 C8 C9 -0.2(14) . . . . ?
Li3 O12 C11 N4 -175.6(9) . . . . ?
Li3 O12 C11 C12 4.2(14) . . . . ?
Li4 O9 C8 N3 -7.8(13) . . . . ?
Li4 O9 C8 C9 170.1(8) . . . . ?
Li4 O12 C11 N4 -21.7(13) . . . . ?
Li4 O12 C11 C12 158.1(8) . . . . ?
Li4 N3 C8 O9 161.8(9) 4_545 . . . ?
Li4 N3 C8 C9 -16.3(14) 4_545 . . . ?
Li5 O15 C14 N5 -24.5(13) . . . . ?
Li5 O15 C14 C15 153.0(9) . . . . ?
Li5 N4 C11 O12 172.8(8) . . . . ?
Li5 N4 C11 C12 -7.0(12) . . . . ?
Li6 O15 C14 N5 -176.8(8) . . . . ?
Li6 O15 C14 C15 0.8(14) . . . . ?
Li6 O18 C17 N6 -179.6(9) . . . . ?
Li6 O18 C17 C18 0.9(14) . . . . ?
Li7 O18 C17 N6 -25.6(13) . . . . ?
Li7 O18 C17 C18 155.0(9) . . . . ?
Li7 N8 C23 O24 177.4(8) . . . . ?
Li7 N8 C23 C24 -3.5(11) . . . . ?
Li8 O21 C20 N7 -18.9(13) . . . . ?
Li8 O21 C20 C21 159.1(9) . . . . ?
Li8 N1 C2 O3 -178.6(7) 4 . . . ?
Li8 N1 C2 C3 0.7(12) 4 . . . ?
Li8 N6 C17 O18 -177.4(8) 1_565 . . . ?
Li8 N6 C17 C18 2.0(15) 1_565 . . . ?
Li9 O24 C23 N8 -23.5(12) . . . . ?
Li9 O24 C23 C24 157.4(7) . . . . ?
Li9 O27 C26 N9 -9.5(11) . . . . ?
Li9 O27 C26 C27 170.7(7) . . . . ?
Li10 O24 C23 N8 -177.4(8) . . . . ?
Li10 O24 C23 C24 3.5(13) . . . . ?
Li10 O27 C26 N9 -177.4(7) . . . . ?
Li10 O27 C26 C27 2.8(11) . . . . ?
Li10 O30 C29 N10 177.5(8) . . . . ?
Li10 O30 C29 C30 -1.5(13) . . . . ?
Li10 O33 C32 N11 -177.8(7) . . . . ?
Li10 O33 C32 C33 0.8(12) . . . . ?
Li11 O30 C29 N10 -22.9(12) . . . . ?
Li11 O30 C29 C30 158.1(7) . . . . ?
Li11 O33 C32 N11 -7.0(12) . . . . ?
Li11 O33 C32 C33 171.7(7) . . . . ?
Li11 N12 C35 O36 166.7(7) . . . . ?
Li11 N12 C35 C36 -14.1(11) . . . . ?
Li12 O36 C35 N12 -178.9(8) 1_565 . . . ?
Li12 O36 C35 C36 1.9(13) 1_565 . . . ?
Li12 O39 C38 N13 179.8(13) . . . . ?
Li12 O39 C38 C39 0.4(17) . . . . ?
Li13 O36 C35 N12 -8.5(13) 2_666 . . . ?
Li13 O36 C35 C36 172.3(8) 2_666 . . . ?
Li13 O39 C38 N13 -23.9(13) . . . . ?
Li13 O39 C38 C39 156.7(8) . . . . ?
Li13 N11 C32 O33 163.3(8) 2_656 . . . ?
Li13 N11 C32 C33 -15.5(13) 2_656 . . . ?
Li14 O45 C44 N15 -177.8(6) 1_545 . . . ?
Li14 O45 C44 C45 1.4(13) 1_545 . . . ?
Li15 O42 C41 N14 -21.1(11) . . . . ?
Li15 O42 C41 C42 158.7(7) . . . . ?
Li15 N13 C38 O39 175.7(8) . . . . ?
Li15 N13 C38 C39 -4.8(13) . . . . ?
Li15 N15 C44 O45 -179.1(7) . . . . ?
Li15 N15 C44 C45 1.7(12) . . . . ?
Li16 O45 C44 N15 -17.8(13) . . . . ?
Li16 O45 C44 C45 161.5(8) . . . . ?
Li16 N10 C29 O30 176.2(8) 2_667 . . . ?
Li16 N10 C29 C30 -4.8(14) 2_667 . . . ?
Li16 N14 C41 O42 -178.2(6) 1_565 . . . ?
Li16 N14 C41 C42 1.9(10) 1_565 . . . ?

_shelx_res_file                  
;
TITL litfnac-26_mecn_chcl3_a.res in C2
    litfnac-26_mecn_chcl3.res
    created by SHELXL-2019/3 at 14:00:34 on 23-Jan-2024
REM Old TITL LiTfNAc-26_MeCN_CHCl3 in C2/m
REM SHELXT solution in C2: R1 0.169, Rweak 0.020, Alpha 0.001
REM <I/s> 0.000 for 0 systematic absences, Orientation as input
REM Flack x = 0.187 ( 0.006 ) from 5920 Parsons' quotients
REM Formula found by SHELXT: C153 N20 O150 Cl30
CELL 1.54184 63.7924 9.6005 17.2224 90 90.202 90
ZERR 60 0.001 0.0001 0.0002 0 0.001 0
LATT -7
SYMM -X,+Y,-Z
SFAC C H F Li N O S
UNIT 180 180 180 60 60 180 60
DFIX 1.34 0.01 N13 F3 N13 F3A
EADP F1 F2 F3 F1A F2A F3A
EADP F28 F29 F30 F28A F29A F30A
ISOR 0.05 0.01 F6 F10

L.S. 8
PLAN  5
SIZE 0.2 0.15 0.2
TEMP -50
CONF
CONN 12 1.2 $Li
LIST 4
MORE -1
BOND $H
fmap 2
acta
TWIN -1 0 0 0 -1 0 0 0 -1 2
OMIT -1 -1 1
OMIT 3 -1 0
OMIT 3 -1 4
OMIT 6 -2 2
OMIT 10 0 1
REM <olex2.extras>
REM <HklSrc "%.\\LiTfNAc-26_MeCN_CHCl3.hkl">
REM </olex2.extras>

WGHT    0.041700   41.033897
BASF   0.01663
FVAR       0.07767   0.66437   0.57758
S1    7    0.134496    0.660282   -0.036525    11.00000    0.03933    0.03324 =
         0.02077    0.00267   -0.00299   -0.00815
S2    7    0.140446    0.455898    0.252929    11.00000    0.07265    0.02954 =
         0.02438   -0.00232   -0.00523    0.00365
S3    7    0.261566    0.476122   -0.037490    11.00000    0.07148    0.02817 =
         0.04574    0.00062    0.01085    0.00362
S4    7    0.268878    0.673526    0.251356    11.00000    0.03381    0.03178 =
         0.04733   -0.00729   -0.01241    0.00418
S5    7    0.243444    1.051794    0.476107    11.00000    0.05686    0.02509 =
         0.05218   -0.00449   -0.02027    0.00423
S6    7    0.368025    1.012603    0.302105    11.00000    0.07104    0.03903 =
         0.02934    0.00475   -0.00512   -0.02268
S7    7    0.342809    0.519439    0.262201    11.00000    0.05794    0.03735 =
         0.02769   -0.00096    0.00269    0.00623
S8    7    0.333351    0.656019    0.523865    11.00000    0.04204    0.03148 =
         0.02671    0.00583   -0.00950   -0.00872
S9    7    0.333154    0.461862    0.814748    11.00000    0.04009    0.03034 =
         0.03067    0.00464   -0.00273    0.00322
S10   7    0.460730    0.635232    0.849926    11.00000    0.03174    0.03055 =
         0.02630   -0.00720   -0.00714    0.00451
S11   7    0.461844    0.436325    0.558659    11.00000    0.07347    0.02667 =
         0.03217    0.00079    0.00487    0.00311
S12   7    0.433487    0.939541    0.620036    11.00000    0.05640    0.02709 =
         0.02808   -0.00061    0.00095   -0.00104
S13   7    0.560946    0.131490    0.670483    11.00000    0.05916    0.03232 =
         0.02404   -0.00137    0.00089    0.01198
S14   7    0.531210    0.480788    0.887487    11.00000    0.02611    0.03090 =
         0.02597    0.00217    0.00054   -0.00181
S15   7    0.564480   -0.019783    0.929921    11.00000    0.05274    0.03405 =
         0.02758    0.00763   -0.00490   -0.01253
PART 1
F1    3    0.132655    0.421164   -0.107731    21.00000    0.08101    0.04852 =
         0.10553    0.01757    0.00197    0.00061
F2    3    0.116514    0.424424   -0.011100    21.00000    0.08101    0.04852 =
         0.10553    0.01757    0.00197    0.00061
F3    3    0.152116    0.418549   -0.005692    21.00000    0.08101    0.04852 =
         0.10553    0.01757    0.00197    0.00061
PART 2
F1A   3    0.147383    0.438842    0.037804   -21.00000    0.08101    0.04852 =
         0.10553    0.01757    0.00197    0.00061
F2A   3    0.147418    0.419173   -0.085778   -21.00000    0.08101    0.04852 =
         0.10553    0.01757    0.00197    0.00061
F3A   3    0.121996    0.408385    0.011454   -21.00000    0.08101    0.04852 =
         0.10553    0.01757    0.00197    0.00061
PART 0
F4    3    0.156941    0.654456    0.335448    11.00000    0.10723    0.06855 =
         0.06837   -0.03794   -0.00731   -0.01978
F5    3    0.145352    0.486259    0.402228    11.00000    0.14330    0.08034 =
         0.03061   -0.01143   -0.01396    0.01703
F6    3    0.124709    0.632378    0.349870    11.00000    0.08959    0.12241 =
         0.08647   -0.04710   -0.01118    0.05194
F7    3    0.242937    0.673849   -0.114411    11.00000    0.09219    0.07048 =
         0.09502    0.03768    0.02028    0.02690
F8    3    0.254348    0.506522   -0.185430    11.00000    0.16798    0.07488 =
         0.05043    0.01215    0.00631    0.00157
F9    3    0.275263    0.655209   -0.136257    11.00000    0.07634    0.11391 =
         0.13869    0.06894    0.01802   -0.02652
F10   3    0.253022    0.429360    0.222271    11.00000    0.06941    0.04946 =
         0.16972   -0.04278   -0.02601    0.00152
F11   3    0.286018    0.436201    0.215777    11.00000    0.07246    0.05999 =
         0.11666   -0.01473    0.02953    0.02079
F12   3    0.271640    0.435378    0.326079    11.00000    0.14731    0.04648 =
         0.08794    0.01173    0.01202    0.01712
F13   3    0.252755    1.121472    0.334302    11.00000    0.14397    0.08809 =
         0.05379   -0.00028   -0.00344    0.03251
F14   3    0.219848    1.116083    0.358421    11.00000    0.10909    0.06530 =
         0.09174    0.01336   -0.05903   -0.00211
F15   3    0.238157    1.285657    0.399972    11.00000    0.13010    0.03244 =
         0.07335    0.00834   -0.02202    0.00638
F16   3    0.355330    1.079364    0.441962    11.00000    0.08185    0.11713 =
         0.03672   -0.00608    0.00816   -0.04568
F17   3    0.369267    1.247378    0.381708    11.00000    0.11903    0.05445 =
         0.04151   -0.00594   -0.00102   -0.01593
F18   3    0.388674    1.081110    0.427090    11.00000    0.07657    0.08673 =
         0.06502   -0.01925   -0.02737   -0.00860
F19   3    0.321001    0.593591    0.139621    11.00000    0.09841    0.09671 =
         0.06683    0.02390   -0.02957    0.00290
F20   3    0.353560    0.575783    0.119973    11.00000    0.10151    0.14782 =
         0.03583    0.00954    0.01593    0.00986
F21   3    0.340998    0.749030    0.182283    11.00000    0.17604    0.05450 =
         0.06060    0.01617   -0.00242   -0.01695
F22   3    0.333546    0.410175    0.456998    11.00000    0.15599    0.03918 =
         0.06613   -0.00806    0.01131   -0.01781
F23   3    0.313536    0.426724    0.555328    11.00000    0.07068    0.05841 =
         0.11585    0.01523    0.01842   -0.02966
F24   3    0.346374    0.413124    0.570791    11.00000    0.09476    0.05122 =
         0.12156    0.04012   -0.04389   -0.01416
F25   3    0.318402    0.652197    0.905958    11.00000    0.07802    0.11061 =
         0.11130   -0.04688    0.00230    0.04511
F26   3    0.338147    0.501876    0.962592    11.00000    0.13210    0.06821 =
         0.03273   -0.00721    0.00084   -0.01226
F27   3    0.351160    0.662042    0.892735    11.00000    0.08696    0.06252 =
         0.06534   -0.02689    0.01023   -0.02284
PART 1
F28   3    0.462789    0.391988    0.919827    31.00000    0.06375    0.04335 =
         0.08257   -0.00670    0.00413    0.00375
F29   3    0.444435    0.390910    0.814576    31.00000    0.06375    0.04335 =
         0.08257   -0.00670    0.00413    0.00375
F30   3    0.478045    0.402497    0.809141    31.00000    0.06375    0.04335 =
         0.08257   -0.00670    0.00413    0.00375
PART 2
F28A  3    0.479483    0.393298    0.833113   -31.00000    0.06375    0.04335 =
         0.08257   -0.00670    0.00413    0.00375
F29A  3    0.452032    0.390320    0.903333   -31.00000    0.06375    0.04335 =
         0.08257   -0.00670    0.00413    0.00375
F30A  3    0.449213    0.412200    0.777732   -31.00000    0.06375    0.04335 =
         0.08257   -0.00670    0.00413    0.00375
PART 0
F31   3    0.446178    0.634736    0.473397    11.00000    0.08726    0.06538 =
         0.07928    0.03779    0.00731    0.01644
F32   3    0.478816    0.618869    0.467855    11.00000    0.08674    0.12075 =
         0.11584    0.05446    0.00074   -0.04714
F33   3    0.460037    0.470837    0.408402    11.00000    0.16455    0.07474 =
         0.03308    0.00737    0.01183    0.00102
F34   3    0.417514    1.129311    0.708667    11.00000    0.07821    0.10514 =
         0.09715   -0.04879   -0.00770    0.04627
F35   3    0.450426    1.137287    0.703854    11.00000    0.09281    0.06339 =
         0.07534   -0.03877    0.01673   -0.02363
F36   3    0.435376    0.978183    0.769938    11.00000    0.13662    0.07338 =
         0.03008   -0.01433    0.00106   -0.01078
F37   3    0.547931   -0.107608    0.619536    11.00000    0.09614    0.05542 =
         0.15455   -0.04975   -0.04339    0.01600
F38   3    0.580410   -0.100287    0.638126    11.00000    0.08924    0.04986 =
         0.11771    0.00008    0.04612    0.02426
F39   3    0.560637   -0.113910    0.734666    11.00000    0.16861    0.04006 =
         0.07445    0.01484    0.04593    0.01382
F40   3    0.531041    0.708533    0.804500    11.00000    0.11579    0.03816 =
         0.04975    0.01643    0.00332   -0.00966
F41   3    0.546010    0.535164    0.749567    11.00000    0.05808    0.11508 =
         0.03309    0.01609    0.00918    0.01850
F42   3    0.512597    0.546515    0.756749    11.00000    0.05286    0.09393 =
         0.05904    0.02817   -0.02677   -0.01310
F43   3    0.564254    0.206165    1.013465    11.00000    0.17012    0.04709 =
         0.04578   -0.00416    0.00704   -0.00037
F44   3    0.550087    0.031253    1.069067    11.00000    0.07811    0.11774 =
         0.03762   -0.00108    0.00670   -0.02866
F45   3    0.583435    0.047334    1.059917    11.00000    0.07026    0.11058 =
         0.05660   -0.02063   -0.02678   -0.00033
O1    6    0.117688    0.691443   -0.089120    11.00000    0.05019    0.04750 =
         0.03618    0.01038   -0.02051   -0.01504
O2    6    0.131513    0.701064    0.042891    11.00000    0.04119    0.05290 =
         0.02271   -0.00367    0.00057    0.00074
O3    6    0.175375    0.688508    0.034879    11.00000    0.04292    0.04549 =
         0.03282   -0.00343   -0.00296   -0.00204
O4    6    0.134769    0.550589    0.191989    11.00000    0.05209    0.04059 =
         0.03359    0.01368   -0.00956    0.00266
O5    6    0.125714    0.348989    0.272435    11.00000    0.10687    0.04614 =
         0.03576    0.00359    0.00131   -0.02651
O6    6    0.178515    0.560632    0.176570    11.00000    0.05399    0.03997 =
         0.04417   -0.00508   -0.01517    0.00803
O7    6    0.267455    0.569869    0.022547    11.00000    0.05467    0.04216 =
         0.07016   -0.01567   -0.00285    0.00187
O8    6    0.277128    0.375473   -0.059326    11.00000    0.09150    0.04348 =
         0.06811    0.00906    0.01992    0.03114
O9    6    0.223485    0.568718    0.045634    11.00000    0.06631    0.03758 =
         0.04982   -0.01330   -0.00682   -0.00070
O10   6    0.286330    0.713260    0.298136    11.00000    0.03821    0.04492 =
         0.05547   -0.00437   -0.01716   -0.00084
O11   6    0.269818    0.707808    0.171099    11.00000    0.04457    0.07030 =
         0.04122    0.00398   -0.00767    0.00580
O12   6    0.226414    0.689589    0.189352    11.00000    0.03995    0.05106 =
         0.04682   -0.02010   -0.01868    0.01008
O13   6    0.237547    0.911391    0.456805    11.00000    0.05869    0.02023 =
         0.06705   -0.00045   -0.02465   -0.00726
O14   6    0.230131    1.118748    0.532604    11.00000    0.06182    0.04127 =
         0.05593   -0.01077   -0.01595    0.01306
O15   6    0.281346    0.905125    0.424741    11.00000    0.05453    0.03242 =
         0.05588   -0.00248   -0.01771   -0.00375
O16   6    0.370685    0.869556    0.324950    11.00000    0.06759    0.03122 =
         0.04470    0.00644   -0.00660   -0.01122
O17   6    0.383200    1.072515    0.250909    11.00000    0.10521    0.06587 =
         0.03552    0.00101    0.01723   -0.04920
O18   6    0.327348    0.891394    0.341529    11.00000    0.05833    0.03454 =
         0.04853    0.01422   -0.02194   -0.01441
O19   6    0.329693    0.596339    0.314358    11.00000    0.06141    0.05311 =
         0.03804   -0.00740    0.00432    0.02807
O20   6    0.336704    0.379252    0.243611    11.00000    0.04431    0.03709 =
         0.04005   -0.00509    0.00325    0.00369
O21   6    0.380702    0.362136    0.220216    11.00000    0.04686    0.05163 =
         0.03470   -0.01377   -0.00313   -0.00076
O22   6    0.317146    0.696053    0.470472    11.00000    0.04227    0.05029 =
         0.03772    0.00959   -0.01622   -0.00406
O23   6    0.330776    0.698564    0.603498    11.00000    0.05077    0.05449 =
         0.02297   -0.00393   -0.00955   -0.00779
O24   6    0.374241    0.664111    0.598800    11.00000    0.04737    0.04406 =
         0.02305    0.00615   -0.01219   -0.00968
O25   6    0.329229    0.556162    0.750747    11.00000    0.05011    0.04066 =
         0.04173    0.01708   -0.00800    0.00501
O26   6    0.316592    0.366794    0.834003    11.00000    0.04333    0.04237 =
         0.04211    0.00729    0.00086   -0.00579
O27   6    0.373235    0.543621    0.743626    11.00000    0.04789    0.03946 =
         0.03056    0.00596   -0.00837   -0.00844
O28   6    0.475745    0.667530    0.908852    11.00000    0.03788    0.04060 =
         0.04276   -0.00978   -0.02108    0.00576
O29   6    0.465370    0.679974    0.772666    11.00000    0.03886    0.04577 =
         0.03052    0.00087   -0.00450    0.00242
O30   6    0.421282    0.661694    0.766897    11.00000    0.03727    0.04148 =
         0.02754   -0.00418   -0.01049   -0.00054
O31   6    0.477750    0.333936    0.543543    11.00000    0.10273    0.04867 =
         0.05276    0.00045    0.01020    0.03495
O32   6    0.466072    0.529782    0.622179    11.00000    0.05576    0.04123 =
         0.04273   -0.00789   -0.00177    0.00502
O33   6    0.421928    0.535543    0.623971    11.00000    0.06282    0.03924 =
         0.03614   -0.00587   -0.01092   -0.01032
O34   6    0.416797    0.842562    0.635064    11.00000    0.06861    0.03822 =
         0.03935    0.00207    0.00306   -0.01688
O35   6    0.430670    1.033335    0.556454    11.00000    0.05856    0.03854 =
         0.04354    0.00953   -0.00340   -0.00046
O36   6    0.474473    1.023769    0.557310    11.00000    0.06877    0.04300 =
         0.03822    0.00986   -0.00041   -0.00363
O37   6    0.575838    0.168988    0.729292    11.00000    0.06340    0.04839 =
         0.03026   -0.00732   -0.00139    0.01467
O38   6    0.565181    0.175588    0.593332    11.00000    0.05969    0.05147 =
         0.02522    0.00146    0.00650    0.00512
O39   6    0.521786    0.148262    0.586340    11.00000    0.05967    0.04275 =
         0.03384   -0.00453   -0.00172    0.00565
O40   6    0.527868    0.336522    0.866988    11.00000    0.03193    0.03260 =
         0.03819   -0.00603    0.00069   -0.00465
O41   6    0.515428    0.544968    0.933490    11.00000    0.03473    0.03618 =
         0.03280   -0.00044    0.00461    0.00217
O42   6    0.571659    0.345406    0.859333    11.00000    0.02923    0.04543 =
         0.02618   -0.00138    0.00022   -0.00047
O43   6    0.579984    0.048385    0.882759    11.00000    0.06465    0.05158 =
         0.03592    0.00741    0.00892   -0.02805
O44   6    0.568232   -0.162765    0.949603    11.00000    0.04307    0.03752 =
         0.04615    0.00819   -0.00161   -0.00616
O45   6    0.524458   -0.162554    0.960174    11.00000    0.04853    0.03499 =
         0.04109    0.01287   -0.00795   -0.00543
N1    5    0.155367    0.706867   -0.076717    11.00000    0.04509    0.03901 =
         0.02429    0.00191    0.00173   -0.00931
N2    5    0.162487    0.386110    0.250378    11.00000    0.08197    0.03951 =
         0.03242   -0.00226   -0.00326    0.02475
N3    5    0.239998    0.399889   -0.030652    11.00000    0.08919    0.02528 =
         0.04640   -0.00465    0.01804   -0.02193
N4    5    0.248571    0.714461    0.296195    11.00000    0.03366    0.03431 =
         0.03985   -0.00846   -0.01057    0.00775
N5    5    0.266803    1.080778    0.498535    11.00000    0.05829    0.03412 =
         0.07038   -0.01040   -0.02862   -0.00620
N6    5    0.345975    1.057624    0.271739    11.00000    0.07473    0.03338 =
         0.04526    0.01338   -0.00922   -0.01719
N7    5    0.365976    0.546976    0.288336    11.00000    0.05990    0.04558 =
         0.04006   -0.01736    0.00244    0.00004
N8    5    0.354946    0.689662    0.484907    11.00000    0.03806    0.03533 =
         0.02383    0.00677   -0.00851   -0.01366
N9    5    0.354299    0.379950    0.814705    11.00000    0.03788    0.03296 =
         0.02909    0.00141    0.00261    0.00566
N10   5    0.438798    0.674197    0.884498    11.00000    0.03052    0.04497 =
         0.02166   -0.01089   -0.00985    0.00796
N11   5    0.440054    0.364010    0.555954    11.00000    0.08101    0.03511 =
         0.02891   -0.00314    0.00377   -0.01679
N12   5    0.454664    0.858701    0.625291    11.00000    0.05670    0.02870 =
         0.03425    0.00229    0.00340    0.00211
N13   5    0.538503    0.166006    0.704548    11.00000    0.05750    0.03830 =
         0.02337   -0.00206    0.00255    0.01660
N14   5    0.553307    0.521176    0.922301    11.00000    0.02888    0.03106 =
         0.02891   -0.00096   -0.00548   -0.00103
N15   5    0.542264    0.016844    0.897221    11.00000    0.05598    0.03544 =
         0.03685    0.01211   -0.01178   -0.00897
C1    1    0.134924    0.470823   -0.033378    11.00000    0.06452    0.03987 =
         0.05104    0.00474    0.02296   -0.00087
C2    1    0.173697    0.718534   -0.035290    11.00000    0.03662    0.03148 =
         0.04161   -0.00439   -0.00336   -0.00488
C3    1    0.191914    0.768526   -0.079559    11.00000    0.04185    0.06768 =
         0.05249    0.00996    0.00675   -0.01474
AFIX 137
H3A   2    0.199320    0.838528   -0.049511    11.00000   -1.50000
H3B   2    0.187180    0.808893   -0.128183    11.00000   -1.50000
H3C   2    0.201244    0.691087   -0.090145    11.00000   -1.50000
AFIX   0
C4    1    0.141871    0.564566    0.339481    11.00000    0.06823    0.05605 =
         0.03064   -0.01195   -0.00965    0.00937
C5    1    0.179257    0.452931    0.216931    11.00000    0.07102    0.04513 =
         0.03025   -0.01414   -0.01886    0.02256
C6    1    0.199803    0.382284    0.231647    11.00000    0.08780    0.05836 =
         0.07985   -0.01871   -0.02974    0.03983
AFIX 137
H6A   2    0.204523    0.402975    0.283993    11.00000   -1.50000
H6B   2    0.210091    0.415664    0.194714    11.00000   -1.50000
H6C   2    0.198114    0.282423    0.225774    11.00000   -1.50000
AFIX   0
C7    1    0.258552    0.583943   -0.124103    11.00000    0.05474    0.04312 =
         0.07855    0.01472    0.01248    0.00051
C8    1    0.223014    0.460530    0.004859    11.00000    0.06695    0.03772 =
         0.03737    0.00489   -0.00074   -0.01334
C9    1    0.203159    0.383518   -0.006598    11.00000    0.08549    0.04397 =
         0.06158    0.00099    0.00367   -0.01942
AFIX 137
H9A   2    0.196285    0.416279   -0.053490    11.00000   -1.50000
H9B   2    0.194060    0.398989    0.037576    11.00000   -1.50000
H9C   2    0.206112    0.284785   -0.011393    11.00000   -1.50000
AFIX   0
C10   1    0.269650    0.481942    0.252778    11.00000    0.04654    0.03786 =
         0.06473   -0.01604   -0.00280    0.00839
C11   1    0.229380    0.717104    0.258762    11.00000    0.03873    0.03250 =
         0.04945   -0.01068   -0.01931    0.01155
C12   1    0.211624    0.757436    0.309374    11.00000    0.03517    0.06905 =
         0.05475   -0.02281   -0.01159    0.00631
AFIX 137
H12A  2    0.214946    0.734272    0.362841    11.00000   -1.50000
H12B  2    0.199113    0.707535    0.293367    11.00000   -1.50000
H12C  2    0.209200    0.856878    0.305016    11.00000   -1.50000
AFIX   0
C13   1    0.237700    1.148456    0.387916    11.00000    0.08750    0.02958 =
         0.06258   -0.00306   -0.02682    0.00425
C14   1    0.282919    1.005495    0.470246    11.00000    0.06436    0.03268 =
         0.06033   -0.00461   -0.01919   -0.00318
C15   1    0.303930    1.048114    0.500511    11.00000    0.05745    0.08322 =
         0.13349   -0.04778   -0.02687   -0.01338
AFIX 137
H15A  2    0.309227    1.125207    0.469914    11.00000   -1.50000
H15B  2    0.313544    0.970112    0.496964    11.00000   -1.50000
H15C  2    0.302666    1.076703    0.554311    11.00000   -1.50000
AFIX   0
C16   1    0.370803    1.112510    0.394384    11.00000    0.06000    0.05552 =
         0.03385    0.00409   -0.00659   -0.01828
C17   1    0.328276    0.991464    0.295616    11.00000    0.08450    0.03936 =
         0.04229    0.00348   -0.02517   -0.00517
C18   1    0.308132    1.047996    0.262814    11.00000    0.08800    0.06621 =
         0.11687    0.04782   -0.04323   -0.01014
AFIX 137
H18A  2    0.309883    1.145864    0.250436    11.00000   -1.50000
H18B  2    0.297049    1.037526    0.300786    11.00000   -1.50000
H18C  2    0.304465    0.997076    0.216054    11.00000   -1.50000
AFIX   0
C19   1    0.339307    0.614118    0.170227    11.00000    0.10418    0.05661 =
         0.03869    0.00094    0.00171   -0.00679
C20   1    0.382184    0.467137    0.263680    11.00000    0.04951    0.05761 =
         0.03617   -0.01707    0.00214   -0.00808
C21   1    0.402837    0.510955    0.294776    11.00000    0.05393    0.10278 =
         0.08951   -0.05762    0.00704   -0.02176
AFIX 137
H21A  2    0.406904    0.598548    0.271143    11.00000   -1.50000
H21B  2    0.413229    0.440390    0.282944    11.00000   -1.50000
H21C  2    0.401901    0.522617    0.350602    11.00000   -1.50000
AFIX   0
C22   1    0.331655    0.465760    0.526722    11.00000    0.04982    0.04167 =
         0.04771    0.00946   -0.00377   -0.00774
C23   1    0.373103    0.691313    0.529020    11.00000    0.04574    0.02986 =
         0.03198    0.00022   -0.00613   -0.01003
C24   1    0.392194    0.728142    0.483993    11.00000    0.04441    0.06568 =
         0.03665    0.00842   -0.00547   -0.01307
AFIX 137
H24A  2    0.390223    0.701853    0.430078    11.00000   -1.50000
H24B  2    0.404186    0.678855    0.505226    11.00000   -1.50000
H24C  2    0.394612    0.827716    0.487339    11.00000   -1.50000
AFIX   0
C25   1    0.335346    0.575214    0.899605    11.00000    0.04409    0.04315 =
         0.04730   -0.00083    0.00481    0.00712
C26   1    0.372210    0.436217    0.783571    11.00000    0.04456    0.02869 =
         0.02192   -0.00392   -0.00306   -0.00376
C27   1    0.391761    0.355157    0.802043    11.00000    0.04077    0.04317 =
         0.05353    0.00099    0.00150    0.00753
AFIX 137
H27A  2    0.394601    0.360305    0.857337    11.00000   -1.50000
H27B  2    0.403478    0.394246    0.773668    11.00000   -1.50000
H27C  2    0.389821    0.258614    0.787045    11.00000   -1.50000
AFIX   0
C28   1    0.461191    0.445404    0.844170    11.00000    0.03768    0.03405 =
         0.04019   -0.00919    0.00841   -0.00007
C29   1    0.421595    0.686526    0.837346    11.00000    0.03773    0.03325 =
         0.02394   -0.00255   -0.01128    0.00256
C30   1    0.402120    0.731561    0.877465    11.00000    0.04086    0.07385 =
         0.04476   -0.02233   -0.01841    0.02283
AFIX 137
H30A  2    0.400277    0.831163    0.870894    11.00000   -1.50000
H30B  2    0.403205    0.709889    0.932343    11.00000   -1.50000
H30C  2    0.390182    0.682992    0.855312    11.00000   -1.50000
AFIX   0
C31   1    0.461856    0.546185    0.471807    11.00000    0.05816    0.04845 =
         0.04856    0.01340    0.00830   -0.00694
C32   1    0.422396    0.427852    0.583177    11.00000    0.07100    0.03624 =
         0.02842    0.00923   -0.00973   -0.02384
C33   1    0.402860    0.354704    0.560973    11.00000    0.08269    0.05205 =
         0.06341   -0.00846   -0.00380   -0.03484
AFIX 137
H33A  2    0.391557    0.384331    0.594688    11.00000   -1.50000
H33B  2    0.404878    0.254985    0.566130    11.00000   -1.50000
H33C  2    0.399336    0.376840    0.507546    11.00000   -1.50000
AFIX   0
C34   1    0.434264    1.052575    0.707275    11.00000    0.05277    0.03866 =
         0.04359   -0.01332    0.00337    0.00278
C35   1    0.472972    0.916327    0.597675    11.00000    0.06889    0.03366 =
         0.02582   -0.00640    0.00256    0.00337
C36   1    0.492274    0.839104    0.621007    11.00000    0.05290    0.04346 =
         0.06676    0.00449    0.00432    0.00721
AFIX 137
H36A  2    0.504044    0.871765    0.590501    11.00000   -1.50000
H36B  2    0.490238    0.740275    0.612026    11.00000   -1.50000
H36C  2    0.495096    0.855040    0.675670    11.00000   -1.50000
AFIX   0
C37   1    0.562462   -0.059159    0.665645    11.00000    0.05909    0.03436 =
         0.04801   -0.00121    0.00264    0.01151
C38   1    0.521927    0.173644    0.656959    11.00000    0.06282    0.03028 =
         0.02768    0.00120    0.00226    0.01251
C39   1    0.502260    0.216060    0.696612    11.00000    0.05679    0.05661 =
         0.04492   -0.00946   -0.00119    0.01606
AFIX 137
H39A  2    0.497845    0.306478    0.677469    11.00000   -1.50000
H39B  2    0.504722    0.221433    0.752142    11.00000   -1.50000
H39C  2    0.491387    0.147930    0.686086    11.00000   -1.50000
AFIX   0
C40   1    0.530153    0.573110    0.793886    11.00000    0.04269    0.04512 =
         0.03247    0.00467   -0.00256   -0.00115
C41   1    0.570897    0.446982    0.902581    11.00000    0.03205    0.03689 =
         0.02738    0.00471   -0.00134    0.00325
C42   1    0.590280    0.502876    0.940473    11.00000    0.03559    0.06226 =
         0.06268   -0.01420   -0.01140   -0.00094
AFIX 137
H42A  2    0.602218    0.446326    0.925695    11.00000   -1.50000
H42B  2    0.588654    0.500321    0.996433    11.00000   -1.50000
H42C  2    0.592537    0.598231    0.923866    11.00000   -1.50000
AFIX   0
C43   1    0.565507    0.072040    1.023121    11.00000    0.05748    0.05202 =
         0.03959    0.00795   -0.00059   -0.00700
C44   1    0.524728   -0.059164    0.917651    11.00000    0.04965    0.03185 =
         0.04425    0.00876   -0.01356   -0.00084
C45   1    0.504813   -0.006533    0.882171    11.00000    0.05809    0.06401 =
         0.08677    0.03032   -0.02003    0.00414
AFIX 137
H45A  2    0.493521   -0.071068    0.893362    11.00000   -1.50000
H45B  2    0.506517    0.001488    0.826405    11.00000   -1.50000
H45C  2    0.501486    0.084115    0.903737    11.00000   -1.50000
AFIX   0
LI1   4    0.097038    0.708552   -0.180198    11.00000    0.03339    0.06201 =
         0.03977    0.00798   -0.00203   -0.00351
LI2   4    0.153366    0.677707    0.129946    11.00000    0.06776    0.03124 =
         0.02657   -0.00174   -0.00825   -0.00006
LI3   4    0.200752    0.693952    0.113496    11.00000    0.04986    0.06551 =
         0.06666   -0.01749   -0.01407    0.00436
LI4   4    0.247376    0.689653    0.088514    11.00000    0.06709    0.03812 =
         0.05917   -0.00673   -0.02862    0.01185
LI5   4    0.256756    0.776587    0.407594    11.00000    0.07337    0.03387 =
         0.05511   -0.00042   -0.03621    0.00843
LI6   4    0.303155    0.780907    0.382704    11.00000    0.05552    0.07004 =
         0.04491    0.01119   -0.02836   -0.00657
LI7   4    0.349999    0.740377    0.367030    11.00000    0.07977    0.05831 =
         0.03467    0.02231   -0.02596   -0.04295
LI8   4    0.355053    0.240965    0.195501    11.00000    0.03954    0.04384 =
         0.02824   -0.00050   -0.00709    0.01035
LI9   4    0.350668    0.671402    0.692495    11.00000    0.05612    0.04166 =
         0.04185    0.01249   -0.01683   -0.00925
LI10  4    0.397739    0.663400    0.680526    11.00000    0.04729    0.06960 =
         0.04819    0.00872   -0.02700   -0.01251
LI11  4    0.445288    0.656138    0.678616    11.00000    0.05050    0.02777 =
         0.03605   -0.01346   -0.00266   -0.00304
LI12  4    0.500000    0.149249    0.500000    10.50000    0.08781    0.09661 =
         0.03903    0.00000   -0.00885    0.00000
LI13  4    0.546991    0.151183    0.497981    11.00000    0.08189    0.04856 =
         0.03438   -0.00983   -0.00911    0.01378
LI14  4    0.500000    0.693310    1.000000    10.50000    0.04751    0.02824 =
         0.04141    0.00000   -0.00446    0.00000
LI15  4    0.548408    0.205620    0.824971    11.00000    0.03412    0.03901 =
         0.03357    0.00846   -0.00132    0.00422
LI16  4    0.548512   -0.294629    0.994651    11.00000    0.03668    0.03446 =
         0.03834    0.01200   -0.00566   -0.00460
HKLF 4


REM  litfnac-26_mecn_chcl3_a.res in C2
REM wR2 = 0.1406, GooF = S = 1.029, Restrained GooF = 29.506 for all data
REM R1 = 0.0568 for 16087 Fo > 4sig(Fo) and 0.0624 for all 17816 data
REM 1634 parameters refined using 15 restraints

END

WGHT      0.0416     40.9632

REM Highest difference peak  0.789,  deepest hole -0.738,  1-sigma level  0.077
Q1    1   0.3554  1.0402  0.3138  11.00000  0.05    0.79
Q2    1   0.4412  0.3972  0.8669  11.00000  0.05    0.57
Q3    1   0.1228  0.3967 -0.0607  11.00000  0.05    0.52
Q4    1   0.1574  0.4082 -0.0621  11.00000  0.05    0.49
Q5    1   0.2493  0.4601 -0.0409  11.00000  0.05    0.49
;
_shelx_res_checksum              56913
_olex2_submission_special_instructions 'No special instructions were received'
_oxdiff_exptl_absorpt_empirical_details 
;
Empirical correction (ABSPACK) includes:
- Absorption correction using spherical harmonics
- Frame scaling
;
loop_
_twin_individual_id
_twin_individual_mass_fraction_refined
1 0.983(19)
2 0.017(19)

####################################################################### 
# 
# This file contains crystal structure data downloaded from the 
# Cambridge Structural Database (CSD) hosted by the Cambridge 
# Crystallographic Data Centre (CCDC).
# 
# Full information about CCDC data access policies and citation 
# guidelines are available at http://www.ccdc.cam.ac.uk/access/V1 
# 
# Audit and citation data items may have been added by the CCDC. 
# Please retain this information to preserve the provenance of 
# this file and to allow appropriate attribution of the data. 
# 
#######################################################################

data_LiNTfN3O1
_database_code_depnum_ccdc_archive 'CCDC 2336050'
loop_
_audit_author_name
_audit_author_address
'David Pugh'
;Kings College London
United Kingdom
;
_audit_update_record             
;
2024-02-28 deposited with the CCDC.	2024-04-11 downloaded from the CCDC.
;
_audit_creation_date             2024-01-23
_audit_creation_method           
;
Olex2 1.5
(compiled 2023.08.24 svn.re1ec1418 for OlexSys, GUI svn.r6817)
;
_shelx_SHELXL_version_number     2019/3
_chemical_name_common            ?
_chemical_name_systematic        ?
_chemical_formula_moiety         'C5 H9 F3 Li N O3 S'
_chemical_formula_sum            'C5 H9 F3 Li N O3 S'
_chemical_formula_weight         227.13
_chemical_melting_point          ?
loop_
_atom_type_symbol
_atom_type_description
_atom_type_scat_dispersion_real
_atom_type_scat_dispersion_imag
_atom_type_scat_source
C C 0.0181 0.0091 'International Tables Vol C Tables 4.2.6.8 and 6.1.1.4'
H H 0.0000 0.0000 'International Tables Vol C Tables 4.2.6.8 and 6.1.1.4'
F F 0.0727 0.0534 'International Tables Vol C Tables 4.2.6.8 and 6.1.1.4'
Li Li 0.0008 0.0003 'International Tables Vol C Tables 4.2.6.8 and 6.1.1.4'
N N 0.0311 0.0180 'International Tables Vol C Tables 4.2.6.8 and 6.1.1.4'
O O 0.0492 0.0322 'International Tables Vol C Tables 4.2.6.8 and 6.1.1.4'
S S 0.3331 0.5567 'International Tables Vol C Tables 4.2.6.8 and 6.1.1.4'

_shelx_space_group_comment       
;
The symmetry employed for this shelxl refinement is uniquely defined
by the following loop, which should always be used as a source of
symmetry information in preference to the above space-group names.
They are only intended as comments.
;
_space_group_crystal_system      triclinic
_space_group_IT_number           2
_space_group_name_H-M_alt        'P -1'
_space_group_name_Hall           '-P 1'
loop_
_space_group_symop_operation_xyz
'x, y, z'
'-x, -y, -z'

_cell_length_a                   5.5440(2)
_cell_length_b                   9.2231(2)
_cell_length_c                   10.2431(2)
_cell_angle_alpha                80.255(2)
_cell_angle_beta                 83.499(2)
_cell_angle_gamma                86.548(2)
_cell_volume                     512.43(2)
_cell_formula_units_Z            2
_cell_measurement_reflns_used    5443
_cell_measurement_temperature    223.15
_cell_measurement_theta_max      71.2310
_cell_measurement_theta_min      4.4080
_shelx_estimated_absorpt_T_max   0.859
_shelx_estimated_absorpt_T_min   0.509
_exptl_absorpt_coefficient_mu    3.126
_exptl_absorpt_correction_T_max  1.00000
_exptl_absorpt_correction_T_min  0.02289
_exptl_absorpt_correction_type   multi-scan
_exptl_absorpt_process_details   
;
CrysAlisPro 1.171.40.66a (Rigaku Oxford Diffraction, 2019)
Empirical absorption correction using spherical harmonics,
 implemented in SCALE3 ABSPACK scaling algorithm.
;
_exptl_absorpt_special_details   ?
_exptl_crystal_colour            colourless
_exptl_crystal_colour_primary    colourless
_exptl_crystal_density_diffrn    1.472
_exptl_crystal_density_meas      ?
_exptl_crystal_density_method    ?
_exptl_crystal_description       needle
_exptl_crystal_F_000             232
_exptl_crystal_recrystallization_method ?
_exptl_crystal_size_max          0.25
_exptl_crystal_size_mid          0.05
_exptl_crystal_size_min          0.05
_exptl_transmission_factor_max   ?
_exptl_transmission_factor_min   ?
_diffrn_reflns_av_R_equivalents  0.1187
_diffrn_reflns_av_unetI/netI     0.0728
_diffrn_reflns_Laue_measured_fraction_full 0.993
_diffrn_reflns_Laue_measured_fraction_max 0.981
_diffrn_reflns_limit_h_max       6
_diffrn_reflns_limit_h_min       -6
_diffrn_reflns_limit_k_max       11
_diffrn_reflns_limit_k_min       -11
_diffrn_reflns_limit_l_max       12
_diffrn_reflns_limit_l_min       -12
_diffrn_reflns_number            9087
_diffrn_reflns_point_group_measured_fraction_full 0.993
_diffrn_reflns_point_group_measured_fraction_max 0.981
_diffrn_reflns_theta_full        67.684
_diffrn_reflns_theta_max         71.765
_diffrn_reflns_theta_min         4.404
_diffrn_ambient_temperature      223.15
_diffrn_detector                 'Hybrid Pixel Array Detector'
_diffrn_detector_area_resol_mean 5.8140
_diffrn_measured_fraction_theta_full 0.993
_diffrn_measured_fraction_theta_max 0.981
_diffrn_measurement_details      
;
List of Runs (angles in degrees, time in seconds):

  # Type    Start    End  Width  t~exp~   \w     \q     \k     \f   Frames
#--------------------------------------------------------------------------
  1  \w    -41.00  49.00   0.50    0.50    --    0.00  64.00 -78.91  180
  2  \w     94.00 135.00   0.50    0.50    --   45.70  82.00  30.00   82
  3  \w      7.00  32.00   0.50    0.50    --   45.70  57.00  90.00   50
  4  \w     90.00 134.00   0.50    0.50    --   45.70  57.00  90.00   88
  5  \w      0.00  63.00   0.50    0.50    --   45.70  82.00  30.00  126
  6  \w    -35.00  82.00   0.50    0.50    --   45.70 -57.00  90.00  234
  7  \w      8.00  61.00   0.50    0.50    --   48.00  80.00-142.31  106
  8  \w     79.00 105.00   0.50    0.50    --   48.00  80.00-142.31   52
  9  \w     12.00  54.00   0.50    0.50    --   56.00  79.00 171.25   84
 10  \w     82.00 142.00   0.50    0.50    --   56.00  79.00 171.25  120
 11  \w     11.00  64.00   0.50    0.50    --   56.00  82.00 -33.52  106
 12  \w    100.00 139.00   0.50    0.50    --   56.00  82.00 -33.52   78
 13  \w     16.00  55.00   0.50    0.50    --   60.00  81.00-126.03   78
 14  \w     20.00  69.00   0.50    0.50    --   64.00  79.00 -83.87   98
 15  \w     81.00 107.00   0.50    0.50    --   64.00  79.00 -83.87   52
 16  \w     21.00  65.00   0.50    0.50    --   68.00  82.00  77.45   88
 17  \w     33.00  63.00   0.50    1.59    --   80.00  82.00  38.73   60
 18  \w    108.00 142.00   0.50    1.59    --   80.00  82.00  38.73   68
 19  \w    137.00 177.00   0.50    1.59    --   88.00  82.00 115.59   80
 20  \w     41.00  78.00   0.50    1.59    --   88.00  82.00 115.59   74
 21  \w     82.00 123.00   0.50    1.59    --   88.00  82.00 115.59   82
 22  \w     95.00 144.00   0.50    1.59    --   98.30  82.00-120.00   98
 23  \w     36.00 137.00   0.50    1.59    --   98.30 -15.00-150.00  202
 24  \w     51.00  92.00   0.50    1.59    --   98.30  82.00-120.00   82
 25  \w     51.00  91.00   0.50    1.59    --   98.30  82.00-180.00   80
 26  \w    141.00 188.00   0.50    1.59    --   98.30  82.00 -60.00   94
 27  \w     37.00 117.00   0.50    1.59    --   98.30 -82.00 120.00  160
 28  \w    157.00 188.00   0.50    1.59    --   98.30 -15.00-150.00   62
 29  \w     52.00 145.00   0.50    1.59    --   98.30 -82.00 -30.00  186
 30  \w     54.00 157.00   0.50    1.59    --   98.30  77.00  30.00  206
 31  \w     90.00 115.00   0.50    1.59    --   98.30  77.00  90.00   50
 32  \w      9.00 118.00   0.50    1.59    --   98.30 -77.00  30.00  218
 33  \w    159.00 188.00   0.50    1.59    --   98.30  77.00   0.00   58
 34  \w     54.00  84.00   0.50    1.59    --   98.30  77.00  90.00   60
 35  \w     51.00 110.00   0.50    1.59    --   98.30  82.00 -60.00  118
 36  \w     54.00 100.00   0.50    1.59    --   98.30  77.00   0.00   92
 37  \w    101.00 127.00   0.50    1.59    --   98.30  30.00 -60.00   52
 38  \w    140.00 166.00   0.50    1.59    --   98.30  82.00 -90.00   52
 39  \w     21.00  63.00   0.50    1.59    --   98.30  30.00 -60.00   84
 40  \w     51.00  79.00   0.50    1.59    --   98.30  82.00 -30.00   56
 41  \w     51.00 101.00   0.50    1.59    --   98.30  82.00 -90.00  100
 42  \w    113.00 138.00   0.50    1.59    --   98.30  30.00-180.00   50
 43  \w     26.00  94.00   0.50    1.59    --   98.30  30.00-180.00  136
 44  \w    148.00 174.00   0.50    1.59    --   98.30  82.00 150.00   52
 45  \w    106.00 138.00   0.50    1.59    --   98.30 -45.00  90.00   64
 46  \w     18.00  75.00   0.50    1.59    --   98.30 -45.00  90.00  114
 47  \w     51.00 134.00   0.50    1.59    --   98.30  82.00 150.00  166
 48  \w     51.00  95.00   0.50    1.59    --   98.30  82.00-150.00   88
 49  \w    160.00 186.00   0.50    1.59    --   98.30  77.00  60.00   52
 50  \w     17.00 184.00   0.50    1.59    --   98.30   0.00   0.00  334
 51  \w    109.00 134.00   0.50    1.59    --   98.30  77.00  60.00   50
 52  \w     54.00  80.00   0.50    1.59    --   98.30  77.00  60.00   52
 53  \w     60.00 139.00   0.50    1.59    --   98.30 -82.00-150.00  158
 54  \w    156.00 183.00   0.50    1.59    --   98.30  82.00-180.00   54
 55  \w    162.00 187.00   0.50    1.59    --   98.30  77.00  30.00   50
 56  \w     24.00  49.00   0.50    1.59    --   98.30 -82.00-150.00   50
;
_diffrn_measurement_device       'four-circle diffractometer'
_diffrn_measurement_device_type  'XtaLAB AFC12 (RINC): Kappa dual home/near'
_diffrn_measurement_method       '\w scans'
_diffrn_orient_matrix_type       
'CrysAlisPro convention (1999,Acta A55,543-557)'
_diffrn_orient_matrix_UB_11      -0.0363040000
_diffrn_orient_matrix_UB_12      -0.1221848000
_diffrn_orient_matrix_UB_13      0.1223573000
_diffrn_orient_matrix_UB_21      -0.0314290000
_diffrn_orient_matrix_UB_22      0.1172427000
_diffrn_orient_matrix_UB_23      0.0920237000
_diffrn_orient_matrix_UB_31      -0.2757727000
_diffrn_orient_matrix_UB_32      0.0099398000
_diffrn_orient_matrix_UB_33      -0.0102831000
_diffrn_radiation_monochromator  mirror
_diffrn_radiation_probe          x-ray
_diffrn_radiation_type           'Cu K\a'
_diffrn_radiation_wavelength     1.54184
_diffrn_source                   'micro-focus sealed X-ray tube'
_diffrn_source_type              'Rigaku (Cu) X-ray Source'
_reflns_Friedel_coverage         0.000
_reflns_Friedel_fraction_full    .
_reflns_Friedel_fraction_max     .
_reflns_number_gt                1768
_reflns_number_total             1966
_reflns_odcompleteness_completeness 99.29
_reflns_odcompleteness_iscentric 1
_reflns_odcompleteness_theta     66.97
_reflns_special_details          
;
 Reflections were merged by SHELXL according to the crystal
 class for the calculation of statistics and refinement.
 
 _reflns_Friedel_fraction is defined as the number of unique
 Friedel pairs measured divided by the number that would be
 possible theoretically, ignoring centric projections and
 systematic absences.
;
_reflns_threshold_expression     'I > 2\s(I)'
_computing_cell_refinement       'CrysAlisPro 1.171.40.66a (Rigaku OD, 2019)'
_computing_data_collection       'CrysAlisPro 1.171.40.66a (Rigaku OD, 2019)'
_computing_data_reduction        'CrysAlisPro 1.171.40.66a (Rigaku OD, 2019)'
_computing_molecular_graphics    'Olex2 1.5 (Dolomanov et al., 2009)'
_computing_publication_material  'Olex2 1.5 (Dolomanov et al., 2009)'
_computing_structure_refinement  'SHELXL 2019/3 (Sheldrick, 2015)'
_computing_structure_solution    'SHELXT 2018/2 (Sheldrick, 2018)'
_refine_diff_density_max         0.434
_refine_diff_density_min         -0.597
_refine_diff_density_rms         0.100
_refine_ls_extinction_coef       .
_refine_ls_extinction_method     none
_refine_ls_goodness_of_fit_ref   1.125
_refine_ls_hydrogen_treatment    constr
_refine_ls_matrix_type           full
_refine_ls_number_parameters     128
_refine_ls_number_reflns         1966
_refine_ls_number_restraints     0
_refine_ls_R_factor_all          0.0659
_refine_ls_R_factor_gt           0.0632
_refine_ls_restrained_S_all      1.125
_refine_ls_shift/su_max          0.000
_refine_ls_shift/su_mean         0.000
_refine_ls_structure_factor_coef Fsqd
_refine_ls_weighting_details     
'w=1/[\s^2^(Fo^2^)+(0.1210P)^2^+0.0061P] where P=(Fo^2^+2Fc^2^)/3'
_refine_ls_weighting_scheme      calc
_refine_ls_wR_factor_gt          0.1781
_refine_ls_wR_factor_ref         0.1828
_refine_special_details          ?
_olex2_refinement_description    
;
1. Fixed Uiso
 At 1.2 times of:
  All C(H,H) groups
 At 1.5 times of:
  All C(H,H,H) groups
2.a Secondary CH2 refined with riding coordinates:
 C2(H2A,H2B), C3(H3A,H3B), C4(H4A,H4B)
2.b Idealised Me refined as rotating group:
 C5(H5A,H5B,H5C)
;
_atom_sites_solution_hydrogens   geom
_atom_sites_solution_primary     dual
_atom_sites_solution_secondary   ?
loop_
_atom_site_label
_atom_site_type_symbol
_atom_site_fract_x
_atom_site_fract_y
_atom_site_fract_z
_atom_site_U_iso_or_equiv
_atom_site_adp_type
_atom_site_occupancy
_atom_site_site_symmetry_order
_atom_site_calc_flag
_atom_site_refinement_flags_posn
_atom_site_refinement_flags_adp
_atom_site_refinement_flags_occupancy
_atom_site_disorder_assembly
_atom_site_disorder_group
S1 S 0.31687(9) 0.58178(6) 0.31528(5) 0.0304(3) Uani 1 1 d . . . . .
F1 F 0.4115(5) 0.8626(2) 0.2406(2) 0.0738(7) Uani 1 1 d . . . . .
F2 F 0.0606(4) 0.8073(2) 0.2020(2) 0.0741(6) Uani 1 1 d . . . . .
F3 F 0.3741(4) 0.7471(2) 0.07896(17) 0.0690(6) Uani 1 1 d . . . . .
O1 O 0.2112(3) 0.6217(2) 0.43990(17) 0.0431(5) Uani 1 1 d . . . . .
O2 O 0.5771(3) 0.5555(2) 0.30005(19) 0.0458(5) Uani 1 1 d . . . . .
O3 O -0.1793(4) 0.2345(2) 0.31332(19) 0.0525(6) Uani 1 1 d . . . . .
N1 N 0.1641(4) 0.4728(2) 0.26985(19) 0.0333(5) Uani 1 1 d . . . . .
C1 C 0.2903(6) 0.7593(3) 0.2044(3) 0.0466(7) Uani 1 1 d . . . . .
C2 C 0.2670(5) 0.3948(3) 0.1602(3) 0.0461(7) Uani 1 1 d . . . . .
H2A H 0.393627 0.322669 0.191407 0.055 Uiso 1 1 calc R U . . .
H2B H 0.341564 0.465499 0.086550 0.055 Uiso 1 1 calc R U . . .
C3 C 0.0712(6) 0.3173(4) 0.1116(3) 0.0536(8) Uani 1 1 d . . . . .
H3A H -0.063112 0.388722 0.091465 0.064 Uiso 1 1 calc R U . . .
H3B H 0.136786 0.284241 0.028178 0.064 Uiso 1 1 calc R U . . .
C4 C -0.0284(6) 0.1877(3) 0.2062(3) 0.0562(8) Uani 1 1 d . . . . .
H4A H -0.122211 0.130324 0.158973 0.067 Uiso 1 1 calc R U . . .
H4B H 0.105867 0.124031 0.240699 0.067 Uiso 1 1 calc R U . . .
C5 C -0.3031(10) 0.1176(5) 0.3983(4) 0.0918(15) Uani 1 1 d . . . . .
H5A H -0.420680 0.080347 0.350336 0.138 Uiso 1 1 calc R U . . .
H5B H -0.386354 0.153858 0.475653 0.138 Uiso 1 1 calc R U . . .
H5C H -0.186707 0.039119 0.426721 0.138 Uiso 1 1 calc R U . . .
Li1 Li 0.8382(7) 0.4276(5) 0.3687(4) 0.0342(9) Uani 1 1 d . . . . .

loop_
_atom_site_aniso_label
_atom_site_aniso_U_11
_atom_site_aniso_U_22
_atom_site_aniso_U_33
_atom_site_aniso_U_23
_atom_site_aniso_U_13
_atom_site_aniso_U_12
S1 0.0247(4) 0.0484(4) 0.0184(4) -0.0083(3) 0.0008(2) -0.0022(3)
F1 0.1007(18) 0.0586(11) 0.0656(13) -0.0072(9) -0.0152(12) -0.0266(10)
F2 0.0703(14) 0.0668(12) 0.0829(15) -0.0064(10) -0.0197(11) 0.0211(10)
F3 0.0965(17) 0.0777(12) 0.0279(9) -0.0006(8) 0.0057(9) -0.0111(11)
O1 0.0476(11) 0.0614(11) 0.0216(9) -0.0140(8) 0.0051(8) -0.0088(8)
O2 0.0242(10) 0.0690(12) 0.0447(11) -0.0103(9) -0.0045(8) -0.0023(8)
O3 0.0738(15) 0.0506(11) 0.0348(10) -0.0141(8) 0.0093(10) -0.0236(9)
N1 0.0240(10) 0.0514(11) 0.0264(10) -0.0159(8) 0.0042(8) -0.0014(8)
C1 0.0553(18) 0.0510(15) 0.0342(14) -0.0073(11) -0.0064(12) -0.0035(12)
C2 0.0381(15) 0.0683(16) 0.0350(14) -0.0259(12) 0.0096(11) -0.0038(12)
C3 0.0556(18) 0.082(2) 0.0287(14) -0.0275(14) 0.0039(12) -0.0122(15)
C4 0.061(2) 0.0535(16) 0.061(2) -0.0310(15) -0.0027(16) -0.0016(13)
C5 0.145(4) 0.084(3) 0.049(2) -0.0045(18) 0.002(2) -0.069(3)
Li1 0.025(2) 0.054(2) 0.0245(19) -0.0155(16) 0.0040(15) -0.0026(16)

_geom_special_details            
;
 All esds (except the esd in the dihedral angle between two l.s. planes)
 are estimated using the full covariance matrix.  The cell esds are taken
 into account individually in the estimation of esds in distances, angles
 and torsion angles; correlations between esds in cell parameters are only
 used when they are defined by crystal symmetry.  An approximate (isotropic)
 treatment of cell esds is used for estimating esds involving l.s. planes.
;
loop_
_geom_bond_atom_site_label_1
_geom_bond_atom_site_label_2
_geom_bond_distance
_geom_bond_site_symmetry_2
_geom_bond_publ_flag
S1 O1 1.4395(17) . ?
S1 O2 1.4435(18) . ?
S1 N1 1.515(2) . ?
S1 C1 1.837(3) . ?
S1 Li1 3.038(4) 1_455 ?
F1 C1 1.323(4) . ?
F2 C1 1.324(4) . ?
F3 C1 1.337(3) . ?
O1 Li1 1.928(4) 2_666 ?
O2 Li1 1.930(5) . ?
O3 C4 1.414(3) . ?
O3 C5 1.423(4) . ?
O3 Li1 1.969(4) 1_455 ?
N1 C2 1.478(3) . ?
N1 Li1 1.999(4) 1_455 ?
C2 H2A 0.9800 . ?
C2 H2B 0.9800 . ?
C2 C3 1.507(4) . ?
C3 H3A 0.9800 . ?
C3 H3B 0.9800 . ?
C3 C4 1.497(5) . ?
C4 H4A 0.9800 . ?
C4 H4B 0.9800 . ?
C5 H5A 0.9700 . ?
C5 H5B 0.9700 . ?
C5 H5C 0.9700 . ?

loop_
_geom_angle_atom_site_label_1
_geom_angle_atom_site_label_2
_geom_angle_atom_site_label_3
_geom_angle
_geom_angle_site_symmetry_1
_geom_angle_site_symmetry_3
_geom_angle_publ_flag
O1 S1 O2 116.78(11) . . ?
O1 S1 N1 111.22(11) . . ?
O1 S1 C1 100.56(12) . . ?
O1 S1 Li1 76.40(10) . 1_455 ?
O2 S1 N1 117.08(11) . . ?
O2 S1 C1 100.15(13) . . ?
O2 S1 Li1 143.01(11) . 1_455 ?
N1 S1 C1 108.59(12) . . ?
N1 S1 Li1 35.16(10) . 1_455 ?
C1 S1 Li1 111.58(13) . 1_455 ?
S1 O1 Li1 148.25(18) . 2_666 ?
S1 O2 Li1 143.25(18) . . ?
C4 O3 C5 113.3(3) . . ?
C4 O3 Li1 123.9(2) . 1_455 ?
C5 O3 Li1 121.1(2) . 1_455 ?
S1 N1 Li1 118.97(15) . 1_455 ?
C2 N1 S1 119.17(17) . . ?
C2 N1 Li1 121.7(2) . 1_455 ?
F1 C1 S1 112.4(2) . . ?
F1 C1 F2 107.6(2) . . ?
F1 C1 F3 107.9(3) . . ?
F2 C1 S1 111.3(2) . . ?
F2 C1 F3 106.5(2) . . ?
F3 C1 S1 111.01(19) . . ?
N1 C2 H2A 109.6 . . ?
N1 C2 H2B 109.6 . . ?
N1 C2 C3 110.5(2) . . ?
H2A C2 H2B 108.1 . . ?
C3 C2 H2A 109.6 . . ?
C3 C2 H2B 109.6 . . ?
C2 C3 H3A 108.4 . . ?
C2 C3 H3B 108.4 . . ?
H3A C3 H3B 107.5 . . ?
C4 C3 C2 115.5(3) . . ?
C4 C3 H3A 108.4 . . ?
C4 C3 H3B 108.4 . . ?
O3 C4 C3 110.5(2) . . ?
O3 C4 H4A 109.5 . . ?
O3 C4 H4B 109.5 . . ?
C3 C4 H4A 109.5 . . ?
C3 C4 H4B 109.5 . . ?
H4A C4 H4B 108.1 . . ?
O3 C5 H5A 109.5 . . ?
O3 C5 H5B 109.5 . . ?
O3 C5 H5C 109.5 . . ?
H5A C5 H5B 109.5 . . ?
H5A C5 H5C 109.5 . . ?
H5B C5 H5C 109.5 . . ?
O1 Li1 S1 104.06(16) 2_666 1_655 ?
O1 Li1 O2 111.31(19) 2_666 . ?
O1 Li1 O3 102.1(2) 2_666 1_655 ?
O1 Li1 N1 122.6(2) 2_666 1_655 ?
O2 Li1 S1 111.14(19) . 1_655 ?
O2 Li1 O3 108.6(2) . 1_655 ?
O2 Li1 N1 113.7(2) . 1_655 ?
O3 Li1 S1 119.09(17) 1_655 1_655 ?
O3 Li1 N1 95.52(17) 1_655 1_655 ?
N1 Li1 S1 25.86(8) 1_655 1_655 ?

loop_
_geom_torsion_atom_site_label_1
_geom_torsion_atom_site_label_2
_geom_torsion_atom_site_label_3
_geom_torsion_atom_site_label_4
_geom_torsion
_geom_torsion_site_symmetry_1
_geom_torsion_site_symmetry_2
_geom_torsion_site_symmetry_3
_geom_torsion_site_symmetry_4
_geom_torsion_publ_flag
S1 N1 C2 C3 -168.1(2) . . . . ?
O1 S1 O2 Li1 64.3(3) . . . . ?
O1 S1 N1 C2 -167.2(2) . . . . ?
O1 S1 N1 Li1 8.4(2) . . . 1_455 ?
O1 S1 C1 F1 60.7(2) . . . . ?
O1 S1 C1 F2 -60.0(2) . . . . ?
O1 S1 C1 F3 -178.4(2) . . . . ?
O2 S1 O1 Li1 -57.8(3) . . . 2_666 ?
O2 S1 N1 C2 -29.3(2) . . . . ?
O2 S1 N1 Li1 146.29(19) . . . 1_455 ?
O2 S1 C1 F1 -59.2(2) . . . . ?
O2 S1 C1 F2 -179.94(19) . . . . ?
O2 S1 C1 F3 61.7(2) . . . . ?
N1 S1 O1 Li1 80.2(3) . . . 2_666 ?
N1 S1 O2 Li1 -71.2(3) . . . . ?
N1 S1 C1 F1 177.54(19) . . . . ?
N1 S1 C1 F2 56.8(2) . . . . ?
N1 S1 C1 F3 -61.6(2) . . . . ?
N1 C2 C3 C4 -69.7(3) . . . . ?
C1 S1 O1 Li1 -165.0(3) . . . 2_666 ?
C1 S1 O2 Li1 171.7(3) . . . . ?
C1 S1 N1 C2 83.1(2) . . . . ?
C1 S1 N1 Li1 -101.3(2) . . . 1_455 ?
C2 C3 C4 O3 73.3(4) . . . . ?
C5 O3 C4 C3 172.8(3) . . . . ?
Li1 S1 O1 Li1 85.2(3) 1_455 . . 2_666 ?
Li1 S1 O2 Li1 -39.1(3) 1_455 . . . ?
Li1 S1 N1 C2 -175.6(3) 1_455 . . . ?
Li1 S1 C1 F1 140.2(2) 1_455 . . . ?
Li1 S1 C1 F2 19.4(2) 1_455 . . . ?
Li1 S1 C1 F3 -98.9(2) 1_455 . . . ?
Li1 O3 C4 C3 -21.9(4) 1_455 . . . ?
Li1 N1 C2 C3 16.4(4) 1_455 . . . ?

_shelx_res_file                  
;
TITL 466_a.res in P-1
    466.res
    created by SHELXL-2019/3 at 17:39:57 on 23-Jan-2024
REM Old TITL 466_a.res in P1
REM SHELXT solution in P-1: R1 0.185, Rweak 0.013, Alpha 0.051
REM <I/s> 0.000 for 0 systematic absences, Orientation as input
REM Formula found by SHELXT: C5 F3 Li N2 O2 S
CELL 1.54184 5.544 9.2231 10.2431 80.255 83.499 86.548
ZERR 2 0.0002 0.0002 0.0002 0.002 0.002 0.002
LATT 1
SFAC C H F Li N O S
UNIT 10 18 6 2 2 6 2

L.S. 8
PLAN  5
SIZE 0.25 0.05 0.05
TEMP -50
CONF
FREE S1 Li1
BOND
list 4
MORE -1
BOND $H
fmap 2
acta
REM <olex2.extras>
REM <HklSrc "%.\\466.hkl">
REM </olex2.extras>

WGHT    0.121000    0.006100
FVAR       1.21606
S1    7    0.316870    0.581778    0.315281    11.00000    0.02473    0.04842 =
         0.01842   -0.00829    0.00078   -0.00219
F1    3    0.411486    0.862606    0.240629    11.00000    0.10070    0.05856 =
         0.06560   -0.00717   -0.01518   -0.02665
F2    3    0.060633    0.807327    0.202023    11.00000    0.07029    0.06677 =
         0.08286   -0.00636   -0.01973    0.02112
F3    3    0.374081    0.747085    0.078958    11.00000    0.09647    0.07772 =
         0.02793   -0.00056    0.00568   -0.01112
O1    6    0.211195    0.621707    0.439898    11.00000    0.04761    0.06141 =
         0.02158   -0.01402    0.00514   -0.00879
O2    6    0.577061    0.555494    0.300048    11.00000    0.02418    0.06904 =
         0.04475   -0.01027   -0.00454   -0.00226
O3    6   -0.179300    0.234499    0.313319    11.00000    0.07380    0.05056 =
         0.03482   -0.01412    0.00929   -0.02357
N1    5    0.164144    0.472769    0.269853    11.00000    0.02397    0.05139 =
         0.02639   -0.01593    0.00421   -0.00142
C1    1    0.290301    0.759331    0.204380    11.00000    0.05529    0.05099 =
         0.03418   -0.00728   -0.00640   -0.00354
C2    1    0.266973    0.394783    0.160168    11.00000    0.03812    0.06834 =
         0.03500   -0.02593    0.00956   -0.00383
AFIX  23
H2A   2    0.393627    0.322669    0.191407    11.00000   -1.20000
H2B   2    0.341564    0.465499    0.086550    11.00000   -1.20000
AFIX   0
C3    1    0.071216    0.317341    0.111615    11.00000    0.05558    0.08220 =
         0.02873   -0.02754    0.00390   -0.01217
AFIX  23
H3A   2   -0.063112    0.388722    0.091465    11.00000   -1.20000
H3B   2    0.136786    0.284241    0.028178    11.00000   -1.20000
AFIX   0
C4    1   -0.028429    0.187654    0.206187    11.00000    0.06059    0.05353 =
         0.06112   -0.03102   -0.00274   -0.00165
AFIX  23
H4A   2   -0.122211    0.130324    0.158973    11.00000   -1.20000
H4B   2    0.105867    0.124031    0.240699    11.00000   -1.20000
AFIX   0
C5    1   -0.303122    0.117649    0.398273    11.00000    0.14520    0.08450 =
         0.04852   -0.00451    0.00217   -0.06877
AFIX 137
H5A   2   -0.420680    0.080347    0.350336    11.00000   -1.50000
H5B   2   -0.386354    0.153858    0.475653    11.00000   -1.50000
H5C   2   -0.186707    0.039119    0.426721    11.00000   -1.50000
AFIX   0
LI1   4    0.838199    0.427581    0.368711    11.00000    0.02540    0.05430 =
         0.02453   -0.01550    0.00400   -0.00261
HKLF 4


REM  466_a.res in P-1
REM wR2 = 0.1828, GooF = S = 1.125, Restrained GooF = 1.125 for all data
REM R1 = 0.0632 for 1768 Fo > 4sig(Fo) and 0.0659 for all 1966 data
REM 128 parameters refined using 0 restraints

END

WGHT      0.1210      0.0061

REM Highest difference peak  0.434,  deepest hole -0.597,  1-sigma level  0.100
Q1    1   0.3757  0.4882  0.3080  11.00000  0.05    0.43
Q2    1   0.2608  0.6830  0.3293  11.00000  0.05    0.43
Q3    1   0.6693  0.4469  0.3048  11.00000  0.05    0.43
Q4    1   0.1440  0.7271  0.4625  11.00000  0.05    0.37
Q5    1   0.5750  0.5298  0.4370  11.00000  0.05    0.34
;
_shelx_res_checksum              80950
_olex2_submission_special_instructions 'No special instructions were received'
_oxdiff_exptl_absorpt_empirical_details 
;
Empirical correction (ABSPACK) includes:
- Absorption correction using spherical harmonics
- Frame scaling
;
_oxdiff_exptl_absorpt_empirical_full_max 15.580
_oxdiff_exptl_absorpt_empirical_full_min 0.240
####################################################################### 
# 
# This file contains crystal structure data downloaded from the 
# Cambridge Structural Database (CSD) hosted by the Cambridge 
# Crystallographic Data Centre (CCDC).
# 
# Full information about CCDC data access policies and citation 
# guidelines are available at http://www.ccdc.cam.ac.uk/access/V1 
# 
# Audit and citation data items may have been added by the CCDC. 
# Please retain this information to preserve the provenance of 
# this file and to allow appropriate attribution of the data. 
# 
#######################################################################

data_537-HCMs(CN)2
_database_code_depnum_ccdc_archive 'CCDC 2336052'
loop_
_audit_author_name
_audit_author_address
'David Pugh'
;Kings College London
United Kingdom
;
_audit_update_record             
;
2024-02-28 deposited with the CCDC.	2024-04-11 downloaded from the CCDC.
;
_audit_creation_date             2024-01-24
_audit_creation_method           
;
Olex2 1.5
(compiled 2023.08.24 svn.re1ec1418 for OlexSys, GUI svn.r6817)
;
_shelx_SHELXL_version_number     2019/3
_chemical_name_common            ?
_chemical_name_systematic        ?
_chemical_formula_moiety         'C4 H4 N2 O2 S'
_chemical_formula_sum            'C4 H4 N2 O2 S'
_chemical_formula_weight         144.15
_chemical_melting_point          ?
loop_
_atom_type_symbol
_atom_type_description
_atom_type_scat_dispersion_real
_atom_type_scat_dispersion_imag
_atom_type_scat_source
C C 0.0181 0.0091 'International Tables Vol C Tables 4.2.6.8 and 6.1.1.4'
H H 0.0000 0.0000 'International Tables Vol C Tables 4.2.6.8 and 6.1.1.4'
N N 0.0311 0.0180 'International Tables Vol C Tables 4.2.6.8 and 6.1.1.4'
O O 0.0492 0.0322 'International Tables Vol C Tables 4.2.6.8 and 6.1.1.4'
S S 0.3331 0.5567 'International Tables Vol C Tables 4.2.6.8 and 6.1.1.4'

_shelx_space_group_comment       
;
The symmetry employed for this shelxl refinement is uniquely defined
by the following loop, which should always be used as a source of
symmetry information in preference to the above space-group names.
They are only intended as comments.
;
_space_group_crystal_system      triclinic
_space_group_IT_number           2
_space_group_name_H-M_alt        'P -1'
_space_group_name_Hall           '-P 1'
loop_
_space_group_symop_operation_xyz
'x, y, z'
'-x, -y, -z'

_cell_length_a                   5.4317(2)
_cell_length_b                   7.1254(3)
_cell_length_c                   8.5194(3)
_cell_angle_alpha                95.165(3)
_cell_angle_beta                 96.669(3)
_cell_angle_gamma                104.049(3)
_cell_volume                     315.30(2)
_cell_formula_units_Z            2
_cell_measurement_reflns_used    4826
_cell_measurement_temperature    223.15
_cell_measurement_theta_max      71.1740
_cell_measurement_theta_min      5.2600
_shelx_estimated_absorpt_T_max   0.586
_shelx_estimated_absorpt_T_min   0.503
_exptl_absorpt_coefficient_mu    3.987
_exptl_absorpt_correction_T_max  1.00000
_exptl_absorpt_correction_T_min  0.38698
_exptl_absorpt_correction_type   multi-scan
_exptl_absorpt_process_details   
;
CrysAlisPro 1.171.40.66a (Rigaku Oxford Diffraction, 2019)
Empirical absorption correction using spherical harmonics,
 implemented in SCALE3 ABSPACK scaling algorithm.
;
_exptl_absorpt_special_details   ?
_exptl_crystal_colour            colourless
_exptl_crystal_colour_primary    colourless
_exptl_crystal_density_diffrn    1.518
_exptl_crystal_density_meas      ?
_exptl_crystal_density_method    ?
_exptl_crystal_description       block
_exptl_crystal_F_000             148
_exptl_crystal_preparation       ?
_exptl_crystal_recrystallization_method ?
_exptl_crystal_size_max          0.2
_exptl_crystal_size_mid          0.18
_exptl_crystal_size_min          0.15
_exptl_transmission_factor_max   ?
_exptl_transmission_factor_min   ?
_diffrn_reflns_av_R_equivalents  0.0423
_diffrn_reflns_av_unetI/netI     0.0268
_diffrn_reflns_Laue_measured_fraction_full 0.991
_diffrn_reflns_Laue_measured_fraction_max 0.981
_diffrn_reflns_limit_h_max       6
_diffrn_reflns_limit_h_min       -6
_diffrn_reflns_limit_k_max       8
_diffrn_reflns_limit_k_min       -8
_diffrn_reflns_limit_l_max       10
_diffrn_reflns_limit_l_min       -10
_diffrn_reflns_number            5481
_diffrn_reflns_point_group_measured_fraction_full 0.991
_diffrn_reflns_point_group_measured_fraction_max 0.981
_diffrn_reflns_theta_full        67.684
_diffrn_reflns_theta_max         71.550
_diffrn_reflns_theta_min         5.267
_diffrn_ambient_temperature      223.15
_diffrn_detector                 'Hybrid Pixel Array Detector'
_diffrn_detector_area_resol_mean 5.8140
_diffrn_measured_fraction_theta_full 0.991
_diffrn_measured_fraction_theta_max 0.981
_diffrn_measurement_details      
;
List of Runs (angles in degrees, time in seconds):

  # Type    Start    End  Width  t~exp~   \w     \q     \k     \f   Frames
#--------------------------------------------------------------------------
  1  \w      6.00  43.00   0.50    0.50    --   45.50  49.00 -33.00   74
  2  \w     56.00 145.00   0.50    0.50    --   98.30 -49.00 178.00  178
  3  \w    124.00 173.00   0.50    0.50    --   98.30  49.00 -33.00   98
  4  \w     52.00 106.00   0.50    0.50    --   98.30  49.00 -33.00  108
  5  \w     17.00  68.00   0.50    0.50    --   45.50  57.00  60.00  102
  6  \w     12.00  88.00   0.50    0.50    --   45.50 -49.00 178.00  152
  7  \w    -41.00  66.00   0.50    0.50    --   45.50 -57.00 -60.00  214
  8  \w     95.00 121.00   0.50    0.50    --   45.50  49.00 -33.00   52
  9  \w     78.00 128.00   0.50    0.50    --   45.50  82.00 150.00  100
 10  \w      0.00  32.00   0.50    0.50    --   45.50  82.00 150.00   64
 11  \w    -27.00   1.00   0.50    0.50    --   45.50 -49.00 178.00   56
 12  \w     97.00 122.00   0.50    0.50    --   45.50  57.00  60.00   50
 13  \w      7.00  65.00   0.50    0.50    --   52.00  81.00-105.08  116
 14  \w     78.00 138.00   0.50    0.50    --   52.00  81.00-105.08  120
 15  \w    108.00 135.00   0.50    0.50    --   60.00  75.00-132.97   54
 16  \w     21.00  47.00   0.50    0.50    --   60.00  75.00-132.97   52
 17  \w     18.00  47.00   0.50    0.50    --   64.00  80.00  24.43   58
 18  \w     19.00  55.00   0.50    0.50    --   64.00  79.00 -62.68   72
 19  \w     25.00  67.00   0.50    0.50    --   72.00  82.00 -57.78   84
 20  \w     27.00  63.00   0.50    0.50    --   72.00  82.00 146.29   72
 21  \w     97.00 160.00   0.50    0.50    --   72.00  82.00 -57.78  126
 22  \w     90.00 116.00   0.50    0.50    --   76.00  81.00 114.28   52
 23  \w     29.00  55.00   0.50    0.50    --   76.00  82.00  66.19   52
 24  \w     30.00  55.00   0.50    0.50    --   76.00  81.00 114.28   50
 25  \w    155.00 188.00   0.50    0.50    --   98.30  30.00 150.00   66
 26  \w     19.00 145.00   0.50    0.50    --   98.30  30.00 150.00  252
 27  \w    100.00 126.00   0.50    0.50    --   98.30  82.00-120.00   52
 28  \w     10.00  65.00   0.50    0.50    --   98.30 -77.00  90.00  110
 29  \w    121.00 188.00   0.50    0.50    --   98.30  82.00   0.00  134
 30  \w     12.00 143.00   0.50    0.50    --   98.30 -77.00-150.00  262
 31  \w     85.00 110.00   0.50    0.50    --   98.30 -77.00  90.00   50
 32  \w     57.00 131.00   0.50    0.50    --   98.30  82.00  60.00  148
 33  \w    137.00 162.00   0.50    0.50    --   98.30  82.00  60.00   50
 34  \w     51.00  94.00   0.50    0.50    --   98.30  82.00   0.00   86
 35  \w    142.00 167.00   0.50    0.50    --   98.30  82.00  30.00   50
 36  \w     56.00  94.00   0.50    0.50    --   98.30  82.00  30.00   76
 37  \w    112.00 163.00   0.50    0.50    --   98.30  82.00 120.00  102
 38  \w     53.00  91.00   0.50    0.50    --   98.30  82.00-120.00   76
 39  \w     51.00  99.00   0.50    0.50    --   98.30  82.00 120.00   96
 40  \w     54.00  92.00   0.50    0.50    --   98.30  77.00 -30.00   76
 41  \w    163.00 188.00   0.50    0.50    --   98.30  61.00-120.00   50
 42  \w     58.00 126.00   0.50    0.50    --   98.30  61.00-120.00  136
 43  \w      9.00 142.00   0.50    0.50    --   98.30 -82.00  30.00  266
 44  \w    156.00 186.00   0.50    0.50    --   98.30   0.00   0.00   60
 45  \w     95.00 150.00   0.50    0.50    --   98.30   0.00   0.00  110
 46  \w    118.00 144.00   0.50    0.50    --   98.30  82.00 -60.00   52
 47  \w     66.00  91.00   0.50    0.50    --   98.30   0.00   0.00   50
 48  \w     39.00  96.00   0.50    0.50    --   98.30 -82.00-180.00  114
 49  \w     10.00  51.00   0.50    0.50    --   98.30   0.00   0.00   82
 50  \w     88.00 142.00   0.50    0.50    --   98.30 -77.00 -60.00  108
 51  \w     51.00  76.00   0.50    0.50    --   98.30  82.00 -60.00   50
 52  \w    119.00 146.00   0.50    0.50    --   98.30  45.00  60.00   54
 53  \w     58.00 164.00   0.50    0.50    --   98.30  61.00-180.00  212
 54  \w     51.00 104.00   0.50    0.50    --   98.30  82.00-180.00  106
 55  \w     91.00 116.00   0.50    0.50    --   98.30 -82.00-120.00   50
 56  \w     48.00  81.00   0.50    0.50    --   98.30  45.00  60.00   66
;
_diffrn_measurement_device       'four-circle diffractometer'
_diffrn_measurement_device_type  'XtaLAB AFC12 (RINC): Kappa dual offset/far'
_diffrn_measurement_method       '\w scans'
_diffrn_orient_matrix_type       
'CrysAlisPro convention (1999,Acta A55,543-557)'
_diffrn_orient_matrix_UB_11      -0.2908751000
_diffrn_orient_matrix_UB_12      -0.0203450000
_diffrn_orient_matrix_UB_13      -0.0320902000
_diffrn_orient_matrix_UB_21      0.0464114000
_diffrn_orient_matrix_UB_22      0.1667407000
_diffrn_orient_matrix_UB_23      -0.1049831000
_diffrn_orient_matrix_UB_31      -0.0223000000
_diffrn_orient_matrix_UB_32      -0.1490482000
_diffrn_orient_matrix_UB_33      -0.1469751000
_diffrn_radiation_monochromator  mirror
_diffrn_radiation_probe          x-ray
_diffrn_radiation_type           'Cu K\a'
_diffrn_radiation_wavelength     1.54184
_diffrn_source                   'micro-focus sealed X-ray tube'
_diffrn_source_type              'Rigaku (Cu) X-ray Source'
_reflns_Friedel_coverage         0.000
_reflns_Friedel_fraction_full    .
_reflns_Friedel_fraction_max     .
_reflns_number_gt                1182
_reflns_number_total             1207
_reflns_odcompleteness_completeness 99.12
_reflns_odcompleteness_iscentric 1
_reflns_odcompleteness_theta     66.97
_reflns_special_details          
;
 Reflections were merged by SHELXL according to the crystal
 class for the calculation of statistics and refinement.
 
 _reflns_Friedel_fraction is defined as the number of unique
 Friedel pairs measured divided by the number that would be
 possible theoretically, ignoring centric projections and
 systematic absences.
;
_reflns_threshold_expression     'I > 2\s(I)'
_computing_cell_refinement       'CrysAlisPro 1.171.40.66a (Rigaku OD, 2019)'
_computing_data_collection       'CrysAlisPro 1.171.40.66a (Rigaku OD, 2019)'
_computing_data_reduction        'CrysAlisPro 1.171.40.66a (Rigaku OD, 2019)'
_computing_molecular_graphics    'Olex2 1.5 (Dolomanov et al., 2009)'
_computing_publication_material  'Olex2 1.5 (Dolomanov et al., 2009)'
_computing_structure_refinement  'SHELXL 2019/3 (Sheldrick, 2015)'
_computing_structure_solution    'SHELXT 2018/2 (Sheldrick, 2018)'
_refine_diff_density_max         0.405
_refine_diff_density_min         -0.362
_refine_diff_density_rms         0.059
_refine_ls_extinction_coef       0.130(6)
_refine_ls_extinction_expression Fc^*^=kFc[1+0.001xFc^2^\l^3^/sin(2\q)]^-1/4^
_refine_ls_extinction_method     'SHELXL-2019/2 (Sheldrick 2019)'
_refine_ls_goodness_of_fit_ref   1.068
_refine_ls_hydrogen_treatment    constr
_refine_ls_matrix_type           full
_refine_ls_number_parameters     84
_refine_ls_number_reflns         1207
_refine_ls_number_restraints     0
_refine_ls_R_factor_all          0.0314
_refine_ls_R_factor_gt           0.0308
_refine_ls_restrained_S_all      1.068
_refine_ls_shift/su_max          0.001
_refine_ls_shift/su_mean         0.000
_refine_ls_structure_factor_coef Fsqd
_refine_ls_weighting_details     
'w=1/[\s^2^(Fo^2^)+(0.0418P)^2^+0.1672P] where P=(Fo^2^+2Fc^2^)/3'
_refine_ls_weighting_scheme      calc
_refine_ls_wR_factor_gt          0.0795
_refine_ls_wR_factor_ref         0.0799
_refine_special_details          ?
_olex2_refinement_description    
;
1. Fixed Uiso
 At 1.2 times of:
  All C(H) groups
 At 1.5 times of:
  All C(H,H,H) groups
2.a Ternary CH refined with riding coordinates:
 C3(H3)
2.b Idealised Me refined as rotating group:
 C4(H4A,H4B,H4C)
;
_atom_sites_solution_hydrogens   geom
_atom_sites_solution_primary     dual
_atom_sites_solution_secondary   ?
loop_
_atom_site_label
_atom_site_type_symbol
_atom_site_fract_x
_atom_site_fract_y
_atom_site_fract_z
_atom_site_U_iso_or_equiv
_atom_site_adp_type
_atom_site_occupancy
_atom_site_site_symmetry_order
_atom_site_calc_flag
_atom_site_refinement_flags_posn
_atom_site_refinement_flags_adp
_atom_site_refinement_flags_occupancy
_atom_site_disorder_assembly
_atom_site_disorder_group
S1 S 0.61943(7) 0.30253(5) 0.62636(4) 0.0195(2) Uani 1 1 d . . . . .
O1 O 0.6924(3) 0.21378(19) 0.48829(14) 0.0319(3) Uani 1 1 d . . . . .
O2 O 0.3769(2) 0.3479(2) 0.61813(16) 0.0340(4) Uani 1 1 d . . . . .
N1 N 1.0145(3) -0.0081(2) 0.7890(2) 0.0382(4) Uani 1 1 d . . . . .
N2 N 0.5433(4) 0.2801(3) 1.04751(19) 0.0378(4) Uani 1 1 d . . . . .
C1 C 0.8360(3) 0.0492(2) 0.7819(2) 0.0235(4) Uani 1 1 d . . . . .
C2 C 0.5708(3) 0.2103(2) 0.9276(2) 0.0232(4) Uani 1 1 d . . . . .
C3 C 0.6076(3) 0.1242(2) 0.77230(18) 0.0185(3) Uani 1 1 d . . . . .
H3 H 0.457101 0.012994 0.734026 0.022 Uiso 1 1 calc R U . . .
C4 C 0.8657(3) 0.5044(2) 0.7142(2) 0.0261(4) Uani 1 1 d . . . . .
H4A H 1.022882 0.464249 0.738214 0.039 Uiso 1 1 calc R U . . .
H4B H 0.819741 0.558695 0.811837 0.039 Uiso 1 1 calc R U . . .
H4C H 0.891109 0.602156 0.641357 0.039 Uiso 1 1 calc R U . . .

loop_
_atom_site_aniso_label
_atom_site_aniso_U_11
_atom_site_aniso_U_22
_atom_site_aniso_U_33
_atom_site_aniso_U_23
_atom_site_aniso_U_13
_atom_site_aniso_U_12
S1 0.0192(3) 0.0237(3) 0.0154(3) 0.00639(16) 0.00364(15) 0.00302(16)
O1 0.0423(8) 0.0331(7) 0.0173(6) 0.0027(5) 0.0098(5) 0.0016(6)
O2 0.0233(7) 0.0452(8) 0.0382(8) 0.0214(6) 0.0050(5) 0.0117(6)
N1 0.0263(8) 0.0392(9) 0.0539(11) 0.0118(8) 0.0115(7) 0.0130(7)
N2 0.0505(11) 0.0410(9) 0.0239(9) 0.0039(7) 0.0133(7) 0.0118(8)
C1 0.0225(8) 0.0237(8) 0.0248(9) 0.0065(7) 0.0071(6) 0.0037(7)
C2 0.0241(8) 0.0266(8) 0.0209(9) 0.0087(7) 0.0066(6) 0.0066(7)
C3 0.0179(8) 0.0214(8) 0.0171(8) 0.0057(6) 0.0058(6) 0.0037(6)
C4 0.0269(9) 0.0220(8) 0.0260(9) 0.0031(7) 0.0049(7) -0.0007(7)

_geom_special_details            
;
 All esds (except the esd in the dihedral angle between two l.s. planes)
 are estimated using the full covariance matrix.  The cell esds are taken
 into account individually in the estimation of esds in distances, angles
 and torsion angles; correlations between esds in cell parameters are only
 used when they are defined by crystal symmetry.  An approximate (isotropic)
 treatment of cell esds is used for estimating esds involving l.s. planes.
;
loop_
_geom_bond_atom_site_label_1
_geom_bond_atom_site_label_2
_geom_bond_distance
_geom_bond_site_symmetry_2
_geom_bond_publ_flag
S1 O1 1.4272(13) . ?
S1 O2 1.4261(13) . ?
S1 C3 1.8513(15) . ?
S1 C4 1.7487(17) . ?
N1 C1 1.137(2) . ?
N2 C2 1.137(2) . ?
C1 C3 1.462(2) . ?
C2 C3 1.464(2) . ?
C3 H3 0.9900 . ?
C4 H4A 0.9700 . ?
C4 H4B 0.9700 . ?
C4 H4C 0.9700 . ?

loop_
_geom_angle_atom_site_label_1
_geom_angle_atom_site_label_2
_geom_angle_atom_site_label_3
_geom_angle
_geom_angle_site_symmetry_1
_geom_angle_site_symmetry_3
_geom_angle_publ_flag
O1 S1 C3 105.40(8) . . ?
O1 S1 C4 109.90(8) . . ?
O2 S1 O1 120.21(8) . . ?
O2 S1 C3 104.68(7) . . ?
O2 S1 C4 110.72(9) . . ?
C4 S1 C3 104.49(8) . . ?
N1 C1 C3 179.53(18) . . ?
N2 C2 C3 178.86(18) . . ?
S1 C3 H3 107.7 . . ?
C1 C3 S1 110.92(11) . . ?
C1 C3 C2 112.20(14) . . ?
C1 C3 H3 107.7 . . ?
C2 C3 S1 110.49(11) . . ?
C2 C3 H3 107.7 . . ?
S1 C4 H4A 109.5 . . ?
S1 C4 H4B 109.5 . . ?
S1 C4 H4C 109.5 . . ?
H4A C4 H4B 109.5 . . ?
H4A C4 H4C 109.5 . . ?
H4B C4 H4C 109.5 . . ?

loop_
_geom_torsion_atom_site_label_1
_geom_torsion_atom_site_label_2
_geom_torsion_atom_site_label_3
_geom_torsion_atom_site_label_4
_geom_torsion
_geom_torsion_site_symmetry_1
_geom_torsion_site_symmetry_2
_geom_torsion_site_symmetry_3
_geom_torsion_site_symmetry_4
_geom_torsion_publ_flag
O1 S1 C3 C1 46.74(13) . . . . ?
O1 S1 C3 C2 171.82(11) . . . . ?
O2 S1 C3 C1 174.46(12) . . . . ?
O2 S1 C3 C2 -60.46(13) . . . . ?
C4 S1 C3 C1 -69.09(13) . . . . ?
C4 S1 C3 C2 55.98(13) . . . . ?

_shelx_res_file                  
;
TITL 537-hmscc2n2_a.res in P-1
    537-hmscc2n2.res
    created by SHELXL-2019/3 at 09:19:43 on 24-Jan-2024
REM Old TITL 537-HMsCC2N2 in P1
REM SHELXT solution in P-1: R1 0.684, Rweak 0.191, Alpha 0.072
REM <I/s> 0.000 for 0 systematic absences, Orientation as input
REM Formula found by SHELXT: O2 O
CELL 1.54184 5.4317 7.1254 8.5194 95.165 96.669 104.049
ZERR 2 0.0002 0.0003 0.0003 0.003 0.003 0.003
LATT 1
SFAC C H N O S
UNIT 8 8 4 4 2

L.S. 8
PLAN  5
SIZE 0.15 0.2 0.18
TEMP -50
CONF
MORE -1
BOND $H
fmap 2
acta
REM <olex2.extras>
REM <HklSrc "%.\\537-HMsCC2N2.hkl">
REM </olex2.extras>

WGHT    0.041800    0.167200
EXTI    0.129739
FVAR       2.13507
S1    5    0.619425    0.302526    0.626360    11.00000    0.01915    0.02368 =
         0.01537    0.00639    0.00364    0.00302
O1    4    0.692448    0.213780    0.488293    11.00000    0.04232    0.03305 =
         0.01727    0.00267    0.00983    0.00156
O2    4    0.376920    0.347876    0.618134    11.00000    0.02330    0.04523 =
         0.03815    0.02141    0.00500    0.01165
N1    3    1.014497   -0.008063    0.789017    11.00000    0.02630    0.03921 =
         0.05392    0.01183    0.01151    0.01295
N2    3    0.543262    0.280108    1.047506    11.00000    0.05051    0.04105 =
         0.02387    0.00393    0.01329    0.01176
C1    1    0.835970    0.049178    0.781875    11.00000    0.02255    0.02366 =
         0.02479    0.00655    0.00714    0.00375
C2    1    0.570756    0.210272    0.927619    11.00000    0.02414    0.02658 =
         0.02087    0.00867    0.00664    0.00659
C3    1    0.607641    0.124238    0.772300    11.00000    0.01786    0.02140 =
         0.01709    0.00567    0.00577    0.00371
AFIX  13
H3    2    0.457101    0.012994    0.734026    11.00000   -1.20000
AFIX   0
C4    1    0.865707    0.504378    0.714224    11.00000    0.02695    0.02196 =
         0.02598    0.00314    0.00493   -0.00071
AFIX 137
H4A   2    1.022882    0.464249    0.738214    11.00000   -1.50000
H4B   2    0.819741    0.558695    0.811837    11.00000   -1.50000
H4C   2    0.891109    0.602156    0.641357    11.00000   -1.50000
AFIX   0
HKLF 4


REM  537-hmscc2n2_a.res in P-1
REM wR2 = 0.0799, GooF = S = 1.068, Restrained GooF = 1.068 for all data
REM R1 = 0.0308 for 1182 Fo > 4sig(Fo) and 0.0314 for all 1207 data
REM 84 parameters refined using 0 restraints

END

WGHT      0.0418      0.1671

REM Highest difference peak  0.405,  deepest hole -0.362,  1-sigma level  0.059
Q1    1   0.6121  0.2064  0.7016  11.00000  0.05    0.40
Q2    1   0.5810  0.2350  0.5227  11.00000  0.05    0.27
Q3    1   0.7132  0.0991  0.7631  11.00000  0.05    0.25
Q4    1   0.5007  0.3901  0.6154  11.00000  0.05    0.23
Q5    1   0.7422  0.3977  0.6715  11.00000  0.05    0.21
;
_shelx_res_checksum              54543
_olex2_submission_special_instructions 'No special instructions were received'
_oxdiff_exptl_absorpt_empirical_details 
;
Empirical correction (ABSPACK) includes:
- Absorption correction using spherical harmonics
- Frame scaling
;
_oxdiff_exptl_absorpt_empirical_full_max 2.011
_oxdiff_exptl_absorpt_empirical_full_min 0.528
####################################################################### 
# 
# This file contains crystal structure data downloaded from the 
# Cambridge Structural Database (CSD) hosted by the Cambridge 
# Crystallographic Data Centre (CCDC).
# 
# Full information about CCDC data access policies and citation 
# guidelines are available at http://www.ccdc.cam.ac.uk/access/V1 
# 
# Audit and citation data items may have been added by the CCDC. 
# Please retain this information to preserve the provenance of 
# this file and to allow appropriate attribution of the data. 
# 
#######################################################################

data_LiSLTfN5
_database_code_depnum_ccdc_archive 'CCDC 2336051'
loop_
_audit_author_name
_audit_author_address
'David Pugh'
;Kings College London
United Kingdom
;
_audit_update_record             
;
2024-02-28 deposited with the CCDC.	2024-04-11 downloaded from the CCDC.
;
_audit_creation_date             2024-01-23
_audit_creation_method           
;
Olex2 1.5
(compiled 2023.08.24 svn.re1ec1418 for OlexSys, GUI svn.r6817)
;
_shelx_SHELXL_version_number     2019/3
_chemical_name_common            ?
_chemical_name_systematic        ?
_chemical_formula_moiety         'C10 H19 F3 Li N O4 S2'
_chemical_formula_sum            'C10 H19 F3 Li N O4 S2'
_chemical_formula_weight         345.32
_chemical_melting_point          ?
loop_
_atom_type_symbol
_atom_type_description
_atom_type_scat_dispersion_real
_atom_type_scat_dispersion_imag
_atom_type_scat_source
C C 0.0181 0.0091 'International Tables Vol C Tables 4.2.6.8 and 6.1.1.4'
H H 0.0000 0.0000 'International Tables Vol C Tables 4.2.6.8 and 6.1.1.4'
F F 0.0727 0.0534 'International Tables Vol C Tables 4.2.6.8 and 6.1.1.4'
Li Li 0.0008 0.0003 'International Tables Vol C Tables 4.2.6.8 and 6.1.1.4'
N N 0.0311 0.0180 'International Tables Vol C Tables 4.2.6.8 and 6.1.1.4'
O O 0.0492 0.0322 'International Tables Vol C Tables 4.2.6.8 and 6.1.1.4'
S S 0.3331 0.5567 'International Tables Vol C Tables 4.2.6.8 and 6.1.1.4'

_shelx_space_group_comment       
;
The symmetry employed for this shelxl refinement is uniquely defined
by the following loop, which should always be used as a source of
symmetry information in preference to the above space-group names.
They are only intended as comments.
;
_space_group_crystal_system      monoclinic
_space_group_IT_number           15
_space_group_name_H-M_alt        'C 1 2/c 1'
_space_group_name_Hall           '-C 2yc'
loop_
_space_group_symop_operation_xyz
'x, y, z'
'-x, y, -z+1/2'
'x+1/2, y+1/2, z'
'-x+1/2, y+1/2, -z+1/2'
'-x, -y, -z'
'x, -y, z-1/2'
'-x+1/2, -y+1/2, -z'
'x+1/2, -y+1/2, z-1/2'

_cell_length_a                   24.3674(12)
_cell_length_b                   5.7733(2)
_cell_length_c                   24.0521(8)
_cell_angle_alpha                90
_cell_angle_beta                 105.238(4)
_cell_angle_gamma                90
_cell_volume                     3264.7(2)
_cell_formula_units_Z            8
_cell_measurement_reflns_used    2955
_cell_measurement_temperature    223.15
_cell_measurement_theta_max      71.7900
_cell_measurement_theta_min      4.5790
_shelx_estimated_absorpt_T_max   0.906
_shelx_estimated_absorpt_T_min   0.525
_exptl_absorpt_coefficient_mu    3.367
_exptl_absorpt_correction_T_max  1.00000
_exptl_absorpt_correction_T_min  0.33269
_exptl_absorpt_correction_type   multi-scan
_exptl_absorpt_process_details   
;
CrysAlisPro 1.171.40.66a (Rigaku Oxford Diffraction, 2019)
Empirical absorption correction using spherical harmonics,
 implemented in SCALE3 ABSPACK scaling algorithm.
;
_exptl_absorpt_special_details   ?
_exptl_crystal_colour            colourless
_exptl_crystal_colour_primary    colourless
_exptl_crystal_density_diffrn    1.405
_exptl_crystal_density_meas      ?
_exptl_crystal_density_method    ?
_exptl_crystal_description       plate
_exptl_crystal_F_000             1440
_exptl_crystal_preparation       ?
_exptl_crystal_recrystallization_method ?
_exptl_crystal_size_max          0.22
_exptl_crystal_size_mid          0.12
_exptl_crystal_size_min          0.03
_exptl_transmission_factor_max   ?
_exptl_transmission_factor_min   ?
_diffrn_reflns_av_R_equivalents  0.0465
_diffrn_reflns_av_unetI/netI     0.0561
_diffrn_reflns_Laue_measured_fraction_full 0.999
_diffrn_reflns_Laue_measured_fraction_max 0.959
_diffrn_reflns_limit_h_max       30
_diffrn_reflns_limit_h_min       -27
_diffrn_reflns_limit_k_max       6
_diffrn_reflns_limit_k_min       -6
_diffrn_reflns_limit_l_max       29
_diffrn_reflns_limit_l_min       -29
_diffrn_reflns_number            6485
_diffrn_reflns_point_group_measured_fraction_full 0.999
_diffrn_reflns_point_group_measured_fraction_max 0.959
_diffrn_reflns_theta_full        67.684
_diffrn_reflns_theta_max         72.418
_diffrn_reflns_theta_min         3.760
_diffrn_ambient_temperature      223.15
_diffrn_detector_area_resol_mean 5.8140
_diffrn_measured_fraction_theta_full 0.999
_diffrn_measured_fraction_theta_max 0.959
_diffrn_measurement_details      
;
List of Runs (angles in degrees, time in seconds):

  # Type    Start    End  Width  t~exp~   \w     \q     \k     \f   Frames
#--------------------------------------------------------------------------
  1  \w      6.00  33.00   0.50   19.77    --    0.00 -19.00   0.00   54
  2  \w    -83.00 -38.00   0.50   19.77    --    0.00 -19.00   0.00   90
  3  \w     30.00  88.00   0.50   19.77    --    0.00  77.00  90.00  116
  4  \w    -36.00  38.00   0.50   19.77    --    0.00  57.00  60.00  148
  5  \w     66.00 185.00   0.50   79.07    --   95.70  61.00  60.00  238
  6  \w     53.00 173.00   0.50   79.07    --   95.70  82.00 120.00  240
  7  \w     88.00 158.00   0.50   79.07    --   95.70  61.00-150.00  140
  8  \w     30.00 121.00   0.50   79.07    --   95.70 -61.00   0.00  182
  9  \w     80.00 167.00   0.50   79.07    --   95.70  45.00  90.00  174
;
_diffrn_measurement_device       'four-circle diffractometer'
_diffrn_measurement_device_type  'XtaLAB AFC12 (RINC): Kappa dual home/near'
_diffrn_measurement_method       '\w scans'
_diffrn_radiation_type           CuK\a
_diffrn_radiation_wavelength     1.54184
_diffrn_source                   ?
_reflns_Friedel_coverage         0.000
_reflns_Friedel_fraction_full    .
_reflns_Friedel_fraction_max     .
_reflns_number_gt                2418
_reflns_number_total             3103
_reflns_special_details          
;
 Reflections were merged by SHELXL according to the crystal
 class for the calculation of statistics and refinement.
 
 _reflns_Friedel_fraction is defined as the number of unique
 Friedel pairs measured divided by the number that would be
 possible theoretically, ignoring centric projections and
 systematic absences.
;
_reflns_threshold_expression     'I > 2\s(I)'
_computing_cell_refinement       'CrysAlisPro 1.171.40.66a (Rigaku OD, 2019)'
_computing_data_collection       'CrysAlisPro 1.171.40.66a (Rigaku OD, 2019)'
_computing_data_reduction        'CrysAlisPro 1.171.40.66a (Rigaku OD, 2019)'
_computing_molecular_graphics    'Olex2 1.5 (Dolomanov et al., 2009)'
_computing_publication_material  'Olex2 1.5 (Dolomanov et al., 2009)'
_computing_structure_refinement  'SHELXL 2019/3 (Sheldrick, 2015)'
_computing_structure_solution    'SHELXT 2018/2 (Sheldrick, 2018)'
_refine_diff_density_max         0.393
_refine_diff_density_min         -0.730
_refine_diff_density_rms         0.070
_refine_ls_extinction_coef       .
_refine_ls_extinction_method     none
_refine_ls_goodness_of_fit_ref   1.115
_refine_ls_hydrogen_treatment    constr
_refine_ls_matrix_type           full
_refine_ls_number_parameters     186
_refine_ls_number_reflns         3103
_refine_ls_number_restraints     1
_refine_ls_R_factor_all          0.0767
_refine_ls_R_factor_gt           0.0639
_refine_ls_restrained_S_all      1.119
_refine_ls_shift/su_max          0.001
_refine_ls_shift/su_mean         0.000
_refine_ls_structure_factor_coef Fsqd
_refine_ls_weighting_details     
'w=1/[\s^2^(Fo^2^)+(0.1258P)^2^+0.4332P] where P=(Fo^2^+2Fc^2^)/3'
_refine_ls_weighting_scheme      calc
_refine_ls_wR_factor_gt          0.1895
_refine_ls_wR_factor_ref         0.1994
_refine_special_details          ?
_olex2_refinement_description    
;
1. Fixed Uiso
 At 1.2 times of:
  All C(H,H) groups, All C(H,H,H,H) groups
 At 1.5 times of:
  All C(H,H,H) groups
2. Restrained distances
 C2-C3 \\sim C2-C3A
 with sigma of 0.02
3. Uiso/Uaniso restraints and constraints
Uanis(C3) = Uanis(C3A) = Uanis(C4) = Uanis(C4A) = Uanis(C5) = Uanis(C5A) =
Uanis(C6) = Uanis(C6A)
4. Others
 Fixed Sof: H2AA(0.5) H2AB(0.5) H2BC(0.5) H2BD(0.5) C3(0.5) H3A(0.5) H3B(0.5)
 C4(0.5) H4A(0.5) H4B(0.5) C5(0.5) H5A(0.5) H5B(0.5) C6(0.5) H6A(0.5) H6B(0.5)
 H6C(0.5) C3A(0.5) H3AA(0.5) H3AB(0.5) C4A(0.5) H4AA(0.5) H4AB(0.5) C5A(0.5)
 H5AA(0.5) H5AB(0.5) C6A(0.5) H6AA(0.5) H6AB(0.5) H6AC(0.5)
5.a Secondary CH2 refined with riding coordinates:
 C2(H2AA,H2AB), C2(H2BC,H2BD), C3(H3A,H3B), C4(H4A,H4B), C5(H5A,H5B), C3A(H3AA,
 H3AB), C4A(H4AA,H4AB), C5A(H5AA,H5AB), C7(H7A,H7B), C8(H8A,H8B), C9(H9A,H9B),
 C10(H10A,H10B)
5.b Idealised Me refined as rotating group:
 C6(H6A,H6B,H6C), C6A(H6AA,H6AB,H6AC)
;
_atom_sites_solution_hydrogens   geom
_atom_sites_solution_primary     dual
_atom_sites_solution_secondary   ?
loop_
_atom_site_label
_atom_site_type_symbol
_atom_site_fract_x
_atom_site_fract_y
_atom_site_fract_z
_atom_site_U_iso_or_equiv
_atom_site_adp_type
_atom_site_occupancy
_atom_site_site_symmetry_order
_atom_site_calc_flag
_atom_site_refinement_flags_posn
_atom_site_refinement_flags_adp
_atom_site_refinement_flags_occupancy
_atom_site_disorder_assembly
_atom_site_disorder_group
S1 S 0.32426(3) 0.68387(10) 0.73967(3) 0.0536(3) Uani 1 1 d . . . . .
S2 S 0.23926(4) 0.99438(11) 0.57305(3) 0.0610(3) Uani 1 1 d . . . . .
F1 F 0.43201(11) 0.7669(5) 0.78515(12) 0.1095(9) Uani 1 1 d . . . . .
F2 F 0.39432(13) 0.5382(7) 0.83465(11) 0.1266(11) Uani 1 1 d . . . . .
F3 F 0.37664(15) 0.9031(6) 0.83329(13) 0.1472(13) Uani 1 1 d . . . . .
O1 O 0.32278(10) 0.9031(3) 0.71058(11) 0.0732(7) Uani 1 1 d . . . . .
O2 O 0.27949(11) 0.6414(4) 0.76731(11) 0.0702(7) Uani 1 1 d . . . . .
O3 O 0.24594(12) 1.1857(3) 0.61292(9) 0.0693(7) Uani 1 1 d . . . . .
O4 O 0.28875(12) 0.9296(5) 0.55469(11) 0.0850(8) Uani 1 1 d . . . . .
N1 N 0.33404(12) 0.4725(4) 0.70682(11) 0.0565(6) Uani 1 1 d . . . . .
C1 C 0.3852(2) 0.7243(8) 0.80153(18) 0.0868(12) Uani 1 1 d . . . . .
C2 C 0.37022(17) 0.4874(6) 0.66635(15) 0.0722(10) Uani 1 1 d D . . . .
H2AA H 0.380018 0.649859 0.662009 0.087 Uiso 0.5 1 calc R U P A 1
H2AB H 0.348901 0.430160 0.628477 0.087 Uiso 0.5 1 calc R U P A 1
H2BC H 0.345584 0.492398 0.626951 0.087 Uiso 0.5 1 calc R U P B 2
H2BD H 0.391505 0.633289 0.673286 0.087 Uiso 0.5 1 calc R U P B 2
C3 C 0.4237(6) 0.349(2) 0.6869(6) 0.1084(19) Uani 0.5 1 d D . P C 1
H3A H 0.413045 0.196809 0.698759 0.130 Uiso 0.5 1 calc R U P C 1
H3B H 0.446904 0.425046 0.721657 0.130 Uiso 0.5 1 calc R U P C 1
C4 C 0.4616(6) 0.309(2) 0.6466(5) 0.1084(19) Uani 0.5 1 d . . P C 1
H4A H 0.501024 0.287724 0.669422 0.130 Uiso 0.5 1 calc R U P C 1
H4B H 0.460354 0.445647 0.622134 0.130 Uiso 0.5 1 calc R U P C 1
C5 C 0.4418(5) 0.087(2) 0.6072(5) 0.1084(19) Uani 0.5 1 d . . P C 1
H5A H 0.441286 -0.045045 0.632510 0.130 Uiso 0.5 1 calc R U P C 1
H5B H 0.402577 0.113435 0.584448 0.130 Uiso 0.5 1 calc R U P C 1
C6 C 0.4728(5) 0.029(2) 0.5708(6) 0.1084(19) Uani 0.5 1 d . . P C 1
H6A H 0.452117 -0.084435 0.543334 0.163 Uiso 0.5 1 calc R U P C 1
H6B H 0.508673 -0.037806 0.592390 0.163 Uiso 0.5 1 calc R U P C 1
H6C H 0.480100 0.165142 0.550372 0.163 Uiso 0.5 1 calc R U P C 1
C3A C 0.4089(6) 0.305(2) 0.6704(6) 0.1084(19) Uani 0.5 1 d D . P C 2
H3AA H 0.388578 0.157956 0.669699 0.130 Uiso 0.5 1 calc R U P C 2
H3AB H 0.437561 0.315217 0.707465 0.130 Uiso 0.5 1 calc R U P C 2
C4A C 0.4384(5) 0.303(2) 0.6232(5) 0.1084(19) Uani 0.5 1 d . . P C 2
H4AA H 0.409190 0.306028 0.586313 0.130 Uiso 0.5 1 calc R U P C 2
H4AB H 0.460325 0.446428 0.625789 0.130 Uiso 0.5 1 calc R U P C 2
C5A C 0.4759(5) 0.112(2) 0.6217(5) 0.1084(19) Uani 0.5 1 d . . P C 2
H5AA H 0.456339 -0.031447 0.626512 0.130 Uiso 0.5 1 calc R U P C 2
H5AB H 0.509163 0.126496 0.654945 0.130 Uiso 0.5 1 calc R U P C 2
C6A C 0.4965(5) 0.091(2) 0.5688(5) 0.1084(19) Uani 0.5 1 d . . P C 2
H6AA H 0.464794 0.110115 0.535024 0.163 Uiso 0.5 1 calc R U P C 2
H6AB H 0.513221 -0.061446 0.567932 0.163 Uiso 0.5 1 calc R U P C 2
H6AC H 0.524884 0.208661 0.569122 0.163 Uiso 0.5 1 calc R U P C 2
C7 C 0.20775(16) 0.7557(5) 0.60048(15) 0.0689(9) Uani 1 1 d . . . . .
H7A H 0.231348 0.616648 0.603015 0.083 Uiso 1 1 calc R U . . .
H7B H 0.203216 0.791134 0.638868 0.083 Uiso 1 1 calc R U . . .
C8 C 0.15115(19) 0.7204(7) 0.55848(19) 0.0859(12) Uani 1 1 d . . . . .
H8A H 0.123701 0.662134 0.578455 0.103 Uiso 1 1 calc R U . . .
H8B H 0.154353 0.606860 0.529216 0.103 Uiso 1 1 calc R U . . .
C9 C 0.13099(19) 0.9550(8) 0.52981(18) 0.0913(12) Uani 1 1 d . . . . .
H9A H 0.098766 0.933541 0.495905 0.110 Uiso 1 1 calc R U . . .
H9B H 0.119323 1.058567 0.556913 0.110 Uiso 1 1 calc R U . . .
C10 C 0.18073(17) 1.0521(6) 0.51288(14) 0.0729(10) Uani 1 1 d . . . . .
H10A H 0.176217 1.218941 0.505675 0.087 Uiso 1 1 calc R U . . .
H10B H 0.185733 0.975724 0.478146 0.087 Uiso 1 1 calc R U . . .
Li1 Li 0.2818(2) 1.1944(7) 0.6990(2) 0.0555(12) Uani 1 1 d . . . . .

loop_
_atom_site_aniso_label
_atom_site_aniso_U_11
_atom_site_aniso_U_22
_atom_site_aniso_U_33
_atom_site_aniso_U_23
_atom_site_aniso_U_13
_atom_site_aniso_U_12
S1 0.0704(5) 0.0311(4) 0.0652(5) 0.0010(2) 0.0280(4) -0.0001(3)
S2 0.0927(7) 0.0364(4) 0.0571(5) -0.0017(2) 0.0253(4) -0.0040(3)
F1 0.0784(17) 0.135(2) 0.1121(19) -0.0254(17) 0.0206(14) -0.0238(14)
F2 0.125(2) 0.170(3) 0.0760(15) 0.0270(16) 0.0112(15) 0.0191(19)
F3 0.151(3) 0.161(3) 0.129(2) -0.096(2) 0.036(2) -0.021(2)
O1 0.0903(17) 0.0351(11) 0.1065(17) 0.0157(10) 0.0479(14) 0.0078(10)
O2 0.0891(16) 0.0431(11) 0.0962(16) 0.0031(10) 0.0559(14) -0.0012(10)
O3 0.1081(19) 0.0403(11) 0.0612(12) -0.0050(8) 0.0253(12) -0.0027(10)
O4 0.105(2) 0.0755(16) 0.0891(17) -0.0149(13) 0.0521(15) -0.0042(14)
N1 0.0772(18) 0.0361(12) 0.0627(14) -0.0027(9) 0.0299(12) -0.0042(10)
C1 0.092(3) 0.096(3) 0.074(2) -0.022(2) 0.024(2) -0.005(2)
C2 0.097(3) 0.061(2) 0.071(2) 0.0001(14) 0.0445(19) -0.0049(17)
C3 0.121(5) 0.107(3) 0.119(3) 0.009(3) 0.070(4) 0.020(3)
C4 0.121(5) 0.107(3) 0.119(3) 0.009(3) 0.070(4) 0.020(3)
C5 0.121(5) 0.107(3) 0.119(3) 0.009(3) 0.070(4) 0.020(3)
C6 0.121(5) 0.107(3) 0.119(3) 0.009(3) 0.070(4) 0.020(3)
C3A 0.121(5) 0.107(3) 0.119(3) 0.009(3) 0.070(4) 0.020(3)
C4A 0.121(5) 0.107(3) 0.119(3) 0.009(3) 0.070(4) 0.020(3)
C5A 0.121(5) 0.107(3) 0.119(3) 0.009(3) 0.070(4) 0.020(3)
C6A 0.121(5) 0.107(3) 0.119(3) 0.009(3) 0.070(4) 0.020(3)
C7 0.093(3) 0.0417(15) 0.0728(19) 0.0092(13) 0.0228(19) -0.0035(15)
C8 0.106(3) 0.067(2) 0.086(2) 0.0095(18) 0.029(2) -0.018(2)
C9 0.093(3) 0.097(3) 0.079(2) 0.013(2) 0.014(2) 0.011(2)
C10 0.107(3) 0.0486(16) 0.0621(18) 0.0033(13) 0.0205(18) -0.0012(17)
Li1 0.078(3) 0.034(2) 0.058(3) -0.0024(17) 0.025(2) -0.0007(19)

_geom_special_details            
;
 All esds (except the esd in the dihedral angle between two l.s. planes)
 are estimated using the full covariance matrix.  The cell esds are taken
 into account individually in the estimation of esds in distances, angles
 and torsion angles; correlations between esds in cell parameters are only
 used when they are defined by crystal symmetry.  An approximate (isotropic)
 treatment of cell esds is used for estimating esds involving l.s. planes.
;
loop_
_geom_bond_atom_site_label_1
_geom_bond_atom_site_label_2
_geom_bond_distance
_geom_bond_site_symmetry_2
_geom_bond_publ_flag
S1 O1 1.442(2) . ?
S1 O2 1.440(2) . ?
S1 N1 1.506(2) . ?
S1 C1 1.820(4) . ?
S2 O3 1.443(2) . ?
S2 O4 1.438(3) . ?
S2 C7 1.786(3) . ?
S2 C10 1.776(4) . ?
F1 C1 1.324(5) . ?
F2 C1 1.321(5) . ?
F3 C1 1.333(4) . ?
O1 Li1 1.938(5) . ?
O2 Li1 1.900(6) 4_546 ?
O3 Li1 2.026(5) . ?
N1 C2 1.478(4) . ?
N1 Li1 2.028(6) 1_545 ?
C2 H2AA 0.9800 . ?
C2 H2AB 0.9800 . ?
C2 H2BC 0.9800 . ?
C2 H2BD 0.9800 . ?
C2 C3 1.498(11) . ?
C2 C3A 1.400(10) . ?
C3 H3A 0.9800 . ?
C3 H3B 0.9800 . ?
C3 C4 1.523(15) . ?
C4 H4A 0.9800 . ?
C4 H4B 0.9800 . ?
C4 C5 1.590(18) . ?
C5 H5A 0.9800 . ?
C5 H5B 0.9800 . ?
C5 C6 1.342(12) . ?
C6 H6A 0.9700 . ?
C6 H6B 0.9700 . ?
C6 H6C 0.9700 . ?
C3A H3AA 0.9800 . ?
C3A H3AB 0.9800 . ?
C3A C4A 1.494(15) . ?
C4A H4AA 0.9800 . ?
C4A H4AB 0.9800 . ?
C4A C5A 1.437(15) . ?
C5A H5AA 0.9800 . ?
C5A H5AB 0.9800 . ?
C5A C6A 1.490(13) . ?
C6A H6AA 0.9700 . ?
C6A H6AB 0.9700 . ?
C6A H6AC 0.9700 . ?
C7 H7A 0.9800 . ?
C7 H7B 0.9800 . ?
C7 C8 1.494(6) . ?
C8 H8A 0.9800 . ?
C8 H8B 0.9800 . ?
C8 C9 1.540(6) . ?
C9 H9A 0.9800 . ?
C9 H9B 0.9800 . ?
C9 C10 1.486(6) . ?
C10 H10A 0.9800 . ?
C10 H10B 0.9800 . ?

loop_
_geom_angle_atom_site_label_1
_geom_angle_atom_site_label_2
_geom_angle_atom_site_label_3
_geom_angle
_geom_angle_site_symmetry_1
_geom_angle_site_symmetry_3
_geom_angle_publ_flag
O1 S1 N1 116.35(14) . . ?
O1 S1 C1 101.3(2) . . ?
O2 S1 O1 116.63(13) . . ?
O2 S1 N1 110.34(13) . . ?
O2 S1 C1 101.47(18) . . ?
N1 S1 C1 108.97(18) . . ?
O3 S2 C7 109.22(16) . . ?
O3 S2 C10 108.91(16) . . ?
O4 S2 O3 116.47(16) . . ?
O4 S2 C7 112.90(17) . . ?
O4 S2 C10 110.92(17) . . ?
C10 S2 C7 96.57(17) . . ?
S1 O1 Li1 141.0(2) . . ?
S1 O2 Li1 160.79(19) . 4_546 ?
S2 O3 Li1 129.89(18) . . ?
S1 N1 Li1 120.5(2) . 1_545 ?
C2 N1 S1 120.15(19) . . ?
C2 N1 Li1 117.0(2) . 1_545 ?
F1 C1 S1 111.2(3) . . ?
F1 C1 F3 107.7(4) . . ?
F2 C1 S1 111.1(3) . . ?
F2 C1 F1 108.0(4) . . ?
F2 C1 F3 108.1(4) . . ?
F3 C1 S1 110.5(3) . . ?
N1 C2 H2AA 109.3 . . ?
N1 C2 H2AB 109.3 . . ?
N1 C2 H2BC 108.6 . . ?
N1 C2 H2BD 108.6 . . ?
N1 C2 C3 111.7(6) . . ?
H2AA C2 H2AB 107.9 . . ?
H2BC C2 H2BD 107.6 . . ?
C3 C2 H2AA 109.3 . . ?
C3 C2 H2AB 109.3 . . ?
C3A C2 N1 114.7(7) . . ?
C3A C2 H2BC 108.6 . . ?
C3A C2 H2BD 108.6 . . ?
C2 C3 H3A 107.5 . . ?
C2 C3 H3B 107.5 . . ?
C2 C3 C4 119.4(10) . . ?
H3A C3 H3B 107.0 . . ?
C4 C3 H3A 107.5 . . ?
C4 C3 H3B 107.5 . . ?
C3 C4 H4A 109.4 . . ?
C3 C4 H4B 109.4 . . ?
C3 C4 C5 111.2(9) . . ?
H4A C4 H4B 108.0 . . ?
C5 C4 H4A 109.4 . . ?
C5 C4 H4B 109.4 . . ?
C4 C5 H5A 108.0 . . ?
C4 C5 H5B 108.0 . . ?
H5A C5 H5B 107.2 . . ?
C6 C5 C4 117.3(10) . . ?
C6 C5 H5A 108.0 . . ?
C6 C5 H5B 108.0 . . ?
C5 C6 H6A 109.5 . . ?
C5 C6 H6B 109.5 . . ?
C5 C6 H6C 109.5 . . ?
H6A C6 H6B 109.5 . . ?
H6A C6 H6C 109.5 . . ?
H6B C6 H6C 109.5 . . ?
C2 C3A H3AA 108.8 . . ?
C2 C3A H3AB 108.8 . . ?
C2 C3A C4A 113.8(10) . . ?
H3AA C3A H3AB 107.7 . . ?
C4A C3A H3AA 108.8 . . ?
C4A C3A H3AB 108.8 . . ?
C3A C4A H4AA 107.9 . . ?
C3A C4A H4AB 107.9 . . ?
H4AA C4A H4AB 107.2 . . ?
C5A C4A C3A 117.5(9) . . ?
C5A C4A H4AA 107.9 . . ?
C5A C4A H4AB 107.9 . . ?
C4A C5A H5AA 108.2 . . ?
C4A C5A H5AB 108.2 . . ?
C4A C5A C6A 116.4(10) . . ?
H5AA C5A H5AB 107.3 . . ?
C6A C5A H5AA 108.2 . . ?
C6A C5A H5AB 108.2 . . ?
C5A C6A H6AA 109.5 . . ?
C5A C6A H6AB 109.5 . . ?
C5A C6A H6AC 109.5 . . ?
H6AA C6A H6AB 109.5 . . ?
H6AA C6A H6AC 109.5 . . ?
H6AB C6A H6AC 109.5 . . ?
S2 C7 H7A 110.7 . . ?
S2 C7 H7B 110.7 . . ?
H7A C7 H7B 108.8 . . ?
C8 C7 S2 105.4(2) . . ?
C8 C7 H7A 110.7 . . ?
C8 C7 H7B 110.7 . . ?
C7 C8 H8A 110.1 . . ?
C7 C8 H8B 110.1 . . ?
C7 C8 C9 108.2(3) . . ?
H8A C8 H8B 108.4 . . ?
C9 C8 H8A 110.1 . . ?
C9 C8 H8B 110.1 . . ?
C8 C9 H9A 110.6 . . ?
C8 C9 H9B 110.6 . . ?
H9A C9 H9B 108.8 . . ?
C10 C9 C8 105.5(3) . . ?
C10 C9 H9A 110.6 . . ?
C10 C9 H9B 110.6 . . ?
S2 C10 H10A 110.9 . . ?
S2 C10 H10B 110.9 . . ?
C9 C10 S2 104.1(2) . . ?
C9 C10 H10A 110.9 . . ?
C9 C10 H10B 110.9 . . ?
H10A C10 H10B 108.9 . . ?
O1 Li1 O3 101.1(2) . . ?
O1 Li1 N1 112.7(3) . 1_565 ?
O2 Li1 O1 103.4(2) 4_556 . ?
O2 Li1 O3 104.8(3) 4_556 . ?
O2 Li1 N1 129.3(3) 4_556 1_565 ?
O3 Li1 N1 101.9(2) . 1_565 ?

loop_
_geom_torsion_atom_site_label_1
_geom_torsion_atom_site_label_2
_geom_torsion_atom_site_label_3
_geom_torsion_atom_site_label_4
_geom_torsion
_geom_torsion_site_symmetry_1
_geom_torsion_site_symmetry_2
_geom_torsion_site_symmetry_3
_geom_torsion_site_symmetry_4
_geom_torsion_publ_flag
S1 N1 C2 C3 113.2(7) . . . . ?
S1 N1 C2 C3A 135.5(7) . . . . ?
S2 C7 C8 C9 -28.0(4) . . . . ?
O1 S1 O2 Li1 -17.7(8) . . . 4_546 ?
O1 S1 N1 C2 32.9(3) . . . . ?
O1 S1 N1 Li1 -129.4(2) . . . 1_545 ?
O1 S1 C1 F1 -59.5(3) . . . . ?
O1 S1 C1 F2 -179.8(3) . . . . ?
O1 S1 C1 F3 60.1(4) . . . . ?
O2 S1 O1 Li1 6.6(4) . . . . ?
O2 S1 N1 C2 168.7(2) . . . . ?
O2 S1 N1 Li1 6.4(3) . . . 1_545 ?
O2 S1 C1 F1 -179.9(3) . . . . ?
O2 S1 C1 F2 59.7(3) . . . . ?
O2 S1 C1 F3 -60.4(4) . . . . ?
O3 S2 C7 C8 115.3(3) . . . . ?
O3 S2 C10 C9 -89.1(3) . . . . ?
O4 S2 O3 Li1 -78.6(3) . . . . ?
O4 S2 C7 C8 -113.4(3) . . . . ?
O4 S2 C10 C9 141.5(3) . . . . ?
N1 S1 O1 Li1 139.6(3) . . . . ?
N1 S1 O2 Li1 -153.4(7) . . . 4_546 ?
N1 S1 C1 F1 63.7(4) . . . . ?
N1 S1 C1 F2 -56.7(3) . . . . ?
N1 S1 C1 F3 -176.8(3) . . . . ?
N1 C2 C3 C4 169.7(9) . . . . ?
N1 C2 C3A C4A 170.8(8) . . . . ?
C1 S1 O1 Li1 -102.5(4) . . . . ?
C1 S1 O2 Li1 91.2(7) . . . 4_546 ?
C1 S1 N1 C2 -80.7(3) . . . . ?
C1 S1 N1 Li1 117.0(3) . . . 1_545 ?
C2 C3 C4 C5 -86.6(13) . . . . ?
C2 C3A C4A C5A -175.9(13) . . . . ?
C3 C4 C5 C6 -178.0(11) . . . . ?
C3A C4A C5A C6A 169.2(11) . . . . ?
C7 S2 O3 Li1 50.8(3) . . . . ?
C7 S2 C10 C9 23.9(3) . . . . ?
C7 C8 C9 C10 47.0(4) . . . . ?
C8 C9 C10 S2 -42.6(4) . . . . ?
C10 S2 O3 Li1 155.1(3) . . . . ?
C10 S2 C7 C8 2.6(3) . . . . ?
Li1 N1 C2 C3 -83.9(7) 1_545 . . . ?
Li1 N1 C2 C3A -61.6(8) 1_545 . . . ?

_shelx_res_file                  
;
TITL 475_lisltfn5_a.res in C2/c
    475_lisltfn5.res
    created by SHELXL-2019/3 at 17:52:30 on 23-Jan-2024
REM Old TITL 475_LiSLTfN5 in C2/c
REM SHELXT solution in C2/c: R1 0.230, Rweak 0.011, Alpha 0.034
REM <I/s> 0.355 for 327 systematic absences, Orientation as input
REM Formula found by SHELXT: H6a H9a N3 O F8 S2
CELL 1.54184 24.3674 5.7733 24.0521 90 105.238 90
ZERR 8 0.0012 0.0002 0.0008 0 0.004 0
LATT 7
SYMM -X,+Y,0.5-Z
SFAC C H F Li N O S
UNIT 80 152 24 8 8 32 16
EADP C3 C3A C4 C4A C5 C5A C6 C6A
SADI C2 C3 C2 C3A

L.S. 8
PLAN  5
SIZE 0.22 0.12 0.03
TEMP -50
CONF
BOND
list 4
MORE -1
BOND $H
fmap 2
acta
REM <olex2.extras>
REM <HklSrc "%.\\475_LiSLTfN5.hkl">
REM </olex2.extras>

WGHT    0.125800    0.433200
FVAR       0.25622
S1    7    0.324257    0.683874    0.739668    11.00000    0.07036    0.03112 =
         0.06518    0.00096    0.02803   -0.00008
S2    7    0.239262    0.994380    0.573050    11.00000    0.09272    0.03643 =
         0.05713   -0.00165    0.02531   -0.00402
F1    3    0.432011    0.766873    0.785145    11.00000    0.07844    0.13540 =
         0.11208   -0.02540    0.02063   -0.02376
F2    3    0.394325    0.538153    0.834651    11.00000    0.12508    0.17031 =
         0.07598    0.02696    0.01124    0.01910
F3    3    0.376635    0.903128    0.833285    11.00000    0.15053    0.16112 =
         0.12936   -0.09604    0.03580   -0.02123
O1    6    0.322775    0.903115    0.710580    11.00000    0.09033    0.03511 =
         0.10646    0.01571    0.04787    0.00781
O2    6    0.279485    0.641362    0.767309    11.00000    0.08908    0.04312 =
         0.09618    0.00313    0.05587   -0.00122
O3    6    0.245939    1.185652    0.612918    11.00000    0.10812    0.04035 =
         0.06117   -0.00497    0.02530   -0.00274
O4    6    0.288750    0.929565    0.554687    11.00000    0.10539    0.07552 =
         0.08907   -0.01491    0.05212   -0.00421
N1    5    0.334040    0.472485    0.706823    11.00000    0.07720    0.03613 =
         0.06268   -0.00271    0.02992   -0.00419
C1    1    0.385205    0.724296    0.801533    11.00000    0.09189    0.09637 =
         0.07356   -0.02195    0.02407   -0.00459
C2    1    0.370224    0.487426    0.666354    11.00000    0.09712    0.06145 =
         0.07059    0.00006    0.04450   -0.00490
PART 1
AFIX  23
H2AA  2    0.380018    0.649859    0.662009    10.50000   -1.20000
H2AB  2    0.348901    0.430160    0.628477    10.50000   -1.20000
AFIX  23
PART 2
H2BC  2    0.345584    0.492398    0.626951    10.50000   -1.20000
H2BD  2    0.391505    0.633289    0.673286    10.50000   -1.20000
AFIX   0
PART 1
C3    1    0.423719    0.349116    0.686947    10.50000    0.12119    0.10709 =
         0.11859    0.00856    0.06970    0.02044
AFIX  23
H3A   2    0.413045    0.196809    0.698759    10.50000   -1.20000
H3B   2    0.446904    0.425046    0.721657    10.50000   -1.20000
AFIX   0
C4    1    0.461633    0.309054    0.646633    10.50000    0.12119    0.10709 =
         0.11859    0.00856    0.06970    0.02044
AFIX  23
H4A   2    0.501024    0.287724    0.669422    10.50000   -1.20000
H4B   2    0.460354    0.445647    0.622134    10.50000   -1.20000
AFIX   0
C5    1    0.441802    0.087467    0.607188    10.50000    0.12119    0.10709 =
         0.11859    0.00856    0.06970    0.02044
AFIX  23
H5A   2    0.441286   -0.045045    0.632510    10.50000   -1.20000
H5B   2    0.402577    0.113435    0.584448    10.50000   -1.20000
AFIX   0
C6    1    0.472823    0.028506    0.570799    10.50000    0.12119    0.10709 =
         0.11859    0.00856    0.06970    0.02044
AFIX 137
H6A   2    0.452117   -0.084435    0.543334    10.50000   -1.50000
H6B   2    0.508673   -0.037806    0.592390    10.50000   -1.50000
H6C   2    0.480100    0.165142    0.550372    10.50000   -1.50000
AFIX   0
PART 2
C3A   1    0.408893    0.304852    0.670358    10.50000    0.12119    0.10709 =
         0.11859    0.00856    0.06970    0.02044
AFIX  23
H3AA  2    0.388578    0.157956    0.669699    10.50000   -1.20000
H3AB  2    0.437561    0.315217    0.707465    10.50000   -1.20000
AFIX   0
C4A   1    0.438360    0.302791    0.623176    10.50000    0.12119    0.10709 =
         0.11859    0.00856    0.06970    0.02044
AFIX  23
H4AA  2    0.409190    0.306028    0.586313    10.50000   -1.20000
H4AB  2    0.460325    0.446428    0.625789    10.50000   -1.20000
AFIX   0
C5A   1    0.475941    0.112439    0.621723    10.50000    0.12119    0.10709 =
         0.11859    0.00856    0.06970    0.02044
AFIX  23
H5AA  2    0.456339   -0.031447    0.626512    10.50000   -1.20000
H5AB  2    0.509163    0.126496    0.654945    10.50000   -1.20000
AFIX   0
C6A   1    0.496504    0.090531    0.568835    10.50000    0.12119    0.10709 =
         0.11859    0.00856    0.06970    0.02044
AFIX 137
H6AA  2    0.464794    0.110115    0.535024    10.50000   -1.50000
H6AB  2    0.513221   -0.061446    0.567932    10.50000   -1.50000
H6AC  2    0.524884    0.208661    0.569122    10.50000   -1.50000
AFIX   0
PART 0
C7    1    0.207750    0.755701    0.600475    11.00000    0.09275    0.04174 =
         0.07279    0.00922    0.02279   -0.00351
AFIX  23
H7A   2    0.231348    0.616648    0.603015    11.00000   -1.20000
H7B   2    0.203216    0.791134    0.638868    11.00000   -1.20000
AFIX   0
C8    1    0.151147    0.720444    0.558479    11.00000    0.10631    0.06701 =
         0.08618    0.00951    0.02859   -0.01763
AFIX  23
H8A   2    0.123701    0.662134    0.578455    11.00000   -1.20000
H8B   2    0.154353    0.606860    0.529216    11.00000   -1.20000
AFIX   0
C9    1    0.130990    0.955045    0.529810    11.00000    0.09273    0.09738 =
         0.07904    0.01314    0.01427    0.01076
AFIX  23
H9A   2    0.098766    0.933541    0.495905    11.00000   -1.20000
H9B   2    0.119323    1.058567    0.556913    11.00000   -1.20000
AFIX   0
C10   1    0.180734    1.052056    0.512879    11.00000    0.10693    0.04862 =
         0.06214    0.00327    0.02054   -0.00124
AFIX  23
H10A  2    0.176217    1.218941    0.505675    11.00000   -1.20000
H10B  2    0.185733    0.975724    0.478146    11.00000   -1.20000
AFIX   0
LI1   4    0.281751    1.194357    0.699039    11.00000    0.07795    0.03395 =
         0.05845   -0.00235    0.02461   -0.00072
HKLF 4


REM  475_lisltfn5_a.res in C2/c
REM wR2 = 0.1994, GooF = S = 1.115, Restrained GooF = 1.119 for all data
REM R1 = 0.0639 for 2418 Fo > 4sig(Fo) and 0.0767 for all 3103 data
REM 186 parameters refined using 1 restraints

END

WGHT      0.1257      0.4332

REM Highest difference peak  0.393,  deepest hole -0.730,  1-sigma level  0.070
Q1    1   0.4601 -0.0247  0.6022  11.00000  0.05    0.32
Q2    1   0.4681  0.2730  0.6633  11.00000  0.05    0.29
Q3    1   0.3044  0.7370  0.7846  11.00000  0.05    0.28
Q4    1   0.3208  0.5231  0.6991  11.00000  0.05    0.27
Q5    1   0.3936  0.8177  0.8509  11.00000  0.05    0.26
;
_shelx_res_checksum              21226
_olex2_submission_special_instructions 'No special instructions were received'
_oxdiff_exptl_absorpt_empirical_details 
;
Empirical correction (ABSPACK) includes:
- Absorption correction using spherical harmonics
- Frame scaling
;
####################################################################### 
# 
# This file contains crystal structure data downloaded from the 
# Cambridge Structural Database (CSD) hosted by the Cambridge 
# Crystallographic Data Centre (CCDC).
# 
# Full information about CCDC data access policies and citation 
# guidelines are available at http://www.ccdc.cam.ac.uk/access/V1 
# 
# Audit and citation data items may have been added by the CCDC. 
# Please retain this information to preserve the provenance of 
# this file and to allow appropriate attribution of the data. 
# 
#######################################################################

data_LiNTfN3O1-sulfolane
_database_code_depnum_ccdc_archive 'CCDC 2336049'
loop_
_audit_author_name
_audit_author_address
'David Pugh'
;Kings College London
United Kingdom
;
_audit_update_record             
;
2024-02-28 deposited with the CCDC.	2024-04-11 downloaded from the CCDC.
;
_audit_creation_date             2024-01-23
_audit_creation_method           
;
Olex2 1.5
(compiled 2023.08.24 svn.re1ec1418 for OlexSys, GUI svn.r6817)
;
_shelx_SHELXL_version_number     2019/3
_chemical_name_common            ?
_chemical_name_systematic        ?
_chemical_formula_moiety         'C20 H36 F12 Li4 N4 O12 S4, C4 H8 O2 S'
_chemical_formula_sum            'C24 H44 F12 Li4 N4 O14 S5'
_chemical_formula_weight         1028.69
_chemical_melting_point          ?
loop_
_atom_type_symbol
_atom_type_description
_atom_type_scat_dispersion_real
_atom_type_scat_dispersion_imag
_atom_type_scat_source
C C 0.0181 0.0091 'International Tables Vol C Tables 4.2.6.8 and 6.1.1.4'
H H 0.0000 0.0000 'International Tables Vol C Tables 4.2.6.8 and 6.1.1.4'
F F 0.0727 0.0534 'International Tables Vol C Tables 4.2.6.8 and 6.1.1.4'
Li Li 0.0008 0.0003 'International Tables Vol C Tables 4.2.6.8 and 6.1.1.4'
N N 0.0311 0.0180 'International Tables Vol C Tables 4.2.6.8 and 6.1.1.4'
O O 0.0492 0.0322 'International Tables Vol C Tables 4.2.6.8 and 6.1.1.4'
S S 0.3331 0.5567 'International Tables Vol C Tables 4.2.6.8 and 6.1.1.4'

_shelx_space_group_comment       
;
The symmetry employed for this shelxl refinement is uniquely defined
by the following loop, which should always be used as a source of
symmetry information in preference to the above space-group names.
They are only intended as comments.
;
_space_group_crystal_system      monoclinic
_space_group_IT_number           15
_space_group_name_H-M_alt        'I 1 2/a 1'
_space_group_name_Hall           '-I 2ya'
loop_
_space_group_symop_operation_xyz
'x, y, z'
'-x+1/2, y, -z'
'x+1/2, y+1/2, z+1/2'
'-x+1, y+1/2, -z+1/2'
'-x, -y, -z'
'x-1/2, -y, z'
'-x+1/2, -y+1/2, -z+1/2'
'x, -y+1/2, z+1/2'

_cell_length_a                   10.3980(2)
_cell_length_b                   19.9938(3)
_cell_length_c                   22.1730(4)
_cell_angle_alpha                90
_cell_angle_beta                 95.895(2)
_cell_angle_gamma                90
_cell_volume                     4585.29(14)
_cell_formula_units_Z            4
_cell_measurement_reflns_used    6837
_cell_measurement_temperature    223.15
_cell_measurement_theta_max      70.9920
_cell_measurement_theta_min      4.8050
_shelx_estimated_absorpt_T_max   0.937
_shelx_estimated_absorpt_T_min   0.557
_exptl_absorpt_coefficient_mu    3.314
_exptl_absorpt_correction_T_max  1.00000
_exptl_absorpt_correction_T_min  0.22564
_exptl_absorpt_correction_type   multi-scan
_exptl_absorpt_process_details   
;
CrysAlisPro 1.171.40.66a (Rigaku Oxford Diffraction, 2019)
Empirical absorption correction using spherical harmonics,
 implemented in SCALE3 ABSPACK scaling algorithm.
;
_exptl_absorpt_special_details   ?
_exptl_crystal_colour            colourless
_exptl_crystal_colour_primary    colourless
_exptl_crystal_density_diffrn    1.490
_exptl_crystal_density_meas      ?
_exptl_crystal_density_method    ?
_exptl_crystal_description       plate
_exptl_crystal_F_000             2112
_exptl_crystal_preparation       ?
_exptl_crystal_recrystallization_method ?
_exptl_crystal_size_max          0.2
_exptl_crystal_size_mid          0.1
_exptl_crystal_size_min          0.02
_exptl_transmission_factor_max   ?
_exptl_transmission_factor_min   ?
_diffrn_reflns_av_R_equivalents  0.0434
_diffrn_reflns_av_unetI/netI     0.0500
_diffrn_reflns_Laue_measured_fraction_full 0.999
_diffrn_reflns_Laue_measured_fraction_max 0.974
_diffrn_reflns_limit_h_max       9
_diffrn_reflns_limit_h_min       -12
_diffrn_reflns_limit_k_max       18
_diffrn_reflns_limit_k_min       -24
_diffrn_reflns_limit_l_max       27
_diffrn_reflns_limit_l_min       -26
_diffrn_reflns_number            11939
_diffrn_reflns_point_group_measured_fraction_full 0.999
_diffrn_reflns_point_group_measured_fraction_max 0.974
_diffrn_reflns_theta_full        67.684
_diffrn_reflns_theta_max         71.860
_diffrn_reflns_theta_min         4.423
_diffrn_ambient_temperature      223.15
_diffrn_detector                 'Hybrid Pixel Array Detector'
_diffrn_detector_area_resol_mean 5.8140
_diffrn_measured_fraction_theta_full 0.999
_diffrn_measured_fraction_theta_max 0.974
_diffrn_measurement_details      
;
List of Runs (angles in degrees, time in seconds):

  # Type    Start    End  Width  t~exp~   \w     \q     \k     \f   Frames
#--------------------------------------------------------------------------
  1  \w     57.00 111.00   0.50    5.61    --   45.70  77.00-120.00  108
  2  \w     21.00 132.00   0.50    5.61    --   45.70  38.00  30.00  222
  3  \w    -32.00  90.00   0.50    5.61    --   45.70 -57.00 120.00  244
  4  \w     16.00 115.00   0.50   22.43    --   98.30 -45.00 -90.00  198
  5  \w     10.00 140.00   0.50   22.43    --   98.30 -61.00 -90.00  260
  6  \w     92.00 122.00   0.50   22.43    --   98.30  77.00-150.00   60
  7  \w     17.00 143.00   0.50   22.43    --   98.30 -77.00  90.00  252
  8  \w     58.00 153.00   0.50   22.43    --   98.30  61.00-150.00  190
  9  \w     19.00  45.00   0.50   22.43    --   98.30 -77.00  60.00   52
 10  \w     30.00  90.00   0.50   22.43    --   98.30 -61.00  90.00  120
;
_diffrn_measurement_device       'four-circle diffractometer'
_diffrn_measurement_device_type  'XtaLAB AFC12 (RINC): Kappa dual home/near'
_diffrn_measurement_method       '\w scans'
_diffrn_orient_matrix_type       
'CrysAlisPro convention (1999,Acta A55,543-557)'
_diffrn_orient_matrix_UB_11      -0.0037473000
_diffrn_orient_matrix_UB_12      -0.0643779000
_diffrn_orient_matrix_UB_13      0.0378968000
_diffrn_orient_matrix_UB_21      -0.0885606000
_diffrn_orient_matrix_UB_22      0.0348488000
_diffrn_orient_matrix_UB_23      0.0419396000
_diffrn_orient_matrix_UB_31      -0.1197020000
_diffrn_orient_matrix_UB_32      -0.0239194000
_diffrn_orient_matrix_UB_33      -0.0410834000
_diffrn_radiation_monochromator  mirror
_diffrn_radiation_probe          x-ray
_diffrn_radiation_type           'Cu K\a'
_diffrn_radiation_wavelength     1.54184
_diffrn_source                   'micro-focus sealed X-ray tube'
_diffrn_source_type              'Rigaku (Cu) X-ray Source'
_diffrn_special_details          ?
_reflns_Friedel_coverage         0.000
_reflns_Friedel_fraction_full    .
_reflns_Friedel_fraction_max     .
_reflns_number_gt                3836
_reflns_number_total             4385
_reflns_odcompleteness_completeness 99.93
_reflns_odcompleteness_iscentric 1
_reflns_odcompleteness_theta     66.97
_reflns_special_details          
;
 Reflections were merged by SHELXL according to the crystal
 class for the calculation of statistics and refinement.
 
 _reflns_Friedel_fraction is defined as the number of unique
 Friedel pairs measured divided by the number that would be
 possible theoretically, ignoring centric projections and
 systematic absences.
;
_reflns_threshold_expression     'I > 2\s(I)'
_computing_cell_refinement       'CrysAlisPro 1.171.40.66a (Rigaku OD, 2019)'
_computing_data_collection       'CrysAlisPro 1.171.40.66a (Rigaku OD, 2019)'
_computing_data_reduction        'CrysAlisPro 1.171.40.66a (Rigaku OD, 2019)'
_computing_molecular_graphics    'Olex2 1.5 (Dolomanov et al., 2009)'
_computing_publication_material  'Olex2 1.5 (Dolomanov et al., 2009)'
_computing_structure_refinement  'SHELXL 2019/3 (Sheldrick, 2015)'
_computing_structure_solution    'SHELXT 2018/2 (Sheldrick, 2018)'
_refine_diff_density_max         0.779
_refine_diff_density_min         -0.470
_refine_diff_density_rms         0.076
_refine_ls_extinction_coef       .
_refine_ls_extinction_method     none
_refine_ls_goodness_of_fit_ref   1.044
_refine_ls_hydrogen_treatment    constr
_refine_ls_matrix_type           full
_refine_ls_number_parameters     296
_refine_ls_number_reflns         4385
_refine_ls_number_restraints     0
_refine_ls_R_factor_all          0.0593
_refine_ls_R_factor_gt           0.0543
_refine_ls_restrained_S_all      1.044
_refine_ls_shift/su_max          0.001
_refine_ls_shift/su_mean         0.000
_refine_ls_structure_factor_coef Fsqd
_refine_ls_weighting_details     
'w=1/[\s^2^(Fo^2^)+(0.1063P)^2^+2.4695P] where P=(Fo^2^+2Fc^2^)/3'
_refine_ls_weighting_scheme      calc
_refine_ls_wR_factor_gt          0.1543
_refine_ls_wR_factor_ref         0.1601
_refine_special_details          ?
_olex2_refinement_description    
;
1. Fixed Uiso
 At 1.2 times of:
  All C(H,H) groups, All C(H,H,H,H) groups
 At 1.5 times of:
  All C(H,H,H) groups
2. Others
 Fixed Sof: H11A(0.5) H11B(0.5) H11C(0.5) H11D(0.5) C12(0.5) H12A(0.5)
 H12B(0.5) C12A(0.5) H12C(0.5) H12D(0.5)
3.a Secondary CH2 refined with riding coordinates:
 C2(H2A,H2B), C3(H3A,H3B), C4(H4A,H4B), C7(H7A,H7B), C8(H8A,H8B), C9(H9A,H9B),
 C11(H11A,H11B), C11(H11C,H11D), C12(H12A,H12B), C12A(H12C,H12D)
3.b Idealised Me refined as rotating group:
 C5(H5A,H5B,H5C), C10(H10A,H10B,H10C)
;
_atom_sites_solution_hydrogens   geom
_atom_sites_solution_primary     dual
_atom_sites_solution_secondary   ?
loop_
_atom_site_label
_atom_site_type_symbol
_atom_site_fract_x
_atom_site_fract_y
_atom_site_fract_z
_atom_site_U_iso_or_equiv
_atom_site_adp_type
_atom_site_occupancy
_atom_site_site_symmetry_order
_atom_site_calc_flag
_atom_site_refinement_flags_posn
_atom_site_refinement_flags_adp
_atom_site_refinement_flags_occupancy
_atom_site_disorder_assembly
_atom_site_disorder_group
S1 S 0.42968(5) 0.79207(3) 0.44985(2) 0.03630(19) Uani 1 1 d . . . . .
S2 S 0.07960(5) 0.71481(3) 0.29593(2) 0.03633(19) Uani 1 1 d . . . . .
F1 F 0.63846(18) 0.86725(13) 0.45881(11) 0.0937(7) Uani 1 1 d . . . . .
F2 F 0.4650(2) 0.92141(10) 0.46932(10) 0.0823(6) Uani 1 1 d . . . . .
F3 F 0.5062(2) 0.88816(11) 0.38117(9) 0.0838(6) Uani 1 1 d . . . . .
F4 F -0.02620(19) 0.61157(10) 0.34542(9) 0.0778(6) Uani 1 1 d . . . . .
F5 F 0.0435(2) 0.58984(10) 0.26007(11) 0.0878(6) Uani 1 1 d . . . . .
F6 F -0.13133(19) 0.64543(10) 0.26409(10) 0.0832(6) Uani 1 1 d . . . . .
O1 O 0.30074(14) 0.80906(9) 0.42491(8) 0.0441(4) Uani 1 1 d . . . . .
O2 O 0.45139(17) 0.78440(10) 0.51508(7) 0.0507(5) Uani 1 1 d . . . . .
O3 O 0.4663(2) 0.62303(9) 0.33050(10) 0.0622(5) Uani 1 1 d . . . . .
O4 O 0.20282(15) 0.69227(9) 0.32520(8) 0.0441(4) Uani 1 1 d . . . . .
O5 O 0.07551(18) 0.73124(9) 0.23241(8) 0.0504(4) Uani 1 1 d . . . . .
O6 O 0.0688(2) 0.89658(9) 0.38381(10) 0.0643(5) Uani 1 1 d . . . . .
N1 N 0.48648(17) 0.73891(11) 0.41223(8) 0.0426(5) Uani 1 1 d . . . . .
N2 N 0.01542(17) 0.76272(11) 0.33629(8) 0.0430(5) Uani 1 1 d . . . . .
C1 C 0.5146(3) 0.87169(16) 0.43953(13) 0.0586(7) Uani 1 1 d . . . . .
C2 C 0.6074(3) 0.70536(19) 0.43715(14) 0.0666(9) Uani 1 1 d . . . . .
H2A H 0.590027 0.676441 0.471074 0.080 Uiso 1 1 calc R U . . .
H2B H 0.671300 0.738954 0.452346 0.080 Uiso 1 1 calc R U . . .
C3 C 0.6605(3) 0.66387(19) 0.38803(15) 0.0688(9) Uani 1 1 d . . . . .
H3A H 0.669117 0.692854 0.353036 0.083 Uiso 1 1 calc R U . . .
H3B H 0.747355 0.648583 0.403191 0.083 Uiso 1 1 calc R U . . .
C4 C 0.5818(3) 0.60430(17) 0.36688(17) 0.0748(10) Uani 1 1 d . . . . .
H4A H 0.633483 0.575138 0.343271 0.090 Uiso 1 1 calc R U . . .
H4B H 0.559245 0.578977 0.402137 0.090 Uiso 1 1 calc R U . . .
C5 C 0.3948(5) 0.56698(19) 0.3069(2) 0.0984(14) Uani 1 1 d . . . . .
H5A H 0.450059 0.538396 0.285331 0.148 Uiso 1 1 calc R U . . .
H5B H 0.322248 0.582041 0.279186 0.148 Uiso 1 1 calc R U . . .
H5C H 0.363047 0.542093 0.339833 0.148 Uiso 1 1 calc R U . . .
C6 C -0.0132(3) 0.63622(14) 0.29106(13) 0.0546(7) Uani 1 1 d . . . . .
C7 C -0.1017(3) 0.79937(16) 0.31043(13) 0.0566(7) Uani 1 1 d . . . . .
H7A H -0.172894 0.767727 0.300909 0.068 Uiso 1 1 calc R U . . .
H7B H -0.084185 0.821591 0.272742 0.068 Uiso 1 1 calc R U . . .
C8 C -0.1403(3) 0.8510(2) 0.35533(14) 0.0757(11) Uani 1 1 d . . . . .
H8A H -0.229815 0.864470 0.342988 0.091 Uiso 1 1 calc R U . . .
H8B H -0.138961 0.829500 0.395104 0.091 Uiso 1 1 calc R U . . .
C9 C -0.0604(4) 0.9120(2) 0.36242(18) 0.0842(11) Uani 1 1 d . . . . .
H9A H -0.062425 0.934950 0.323279 0.101 Uiso 1 1 calc R U . . .
H9B H -0.096516 0.942363 0.391045 0.101 Uiso 1 1 calc R U . . .
C10 C 0.1507(5) 0.95270(18) 0.3904(3) 0.1039(15) Uani 1 1 d . . . . .
H10A H 0.134273 0.981405 0.355205 0.156 Uiso 1 1 calc R U . . .
H10B H 0.240147 0.938100 0.394062 0.156 Uiso 1 1 calc R U . . .
H10C H 0.134185 0.977275 0.426542 0.156 Uiso 1 1 calc R U . . .
Li1 Li 0.3859(4) 0.71260(18) 0.33314(17) 0.0367(8) Uani 1 1 d . . . . .
Li2 Li 0.1182(3) 0.8048(2) 0.40927(17) 0.0381(8) Uani 1 1 d . . . . .
S3 S 0.250000 0.50387(4) 0.500000 0.0534(3) Uani 1 2 d S T P C .
O7 O 0.3320(2) 0.46676(13) 0.46404(14) 0.0928(9) Uani 1 1 d . . . . .
C11 C 0.1567(3) 0.56234(14) 0.45390(14) 0.0583(7) Uani 1 1 d . . . . .
H11A H 0.184499 0.563518 0.413001 0.070 Uiso 0.5 1 calc R U P A 1
H11B H 0.064754 0.550642 0.450946 0.070 Uiso 0.5 1 calc R U P A 1
H11C H 0.152902 0.550118 0.410955 0.070 Uiso 0.5 1 calc R U P B 2
H11D H 0.068533 0.565455 0.465581 0.070 Uiso 0.5 1 calc R U P B 2
C12 C 0.1802(13) 0.6283(5) 0.4848(7) 0.100(4) Uani 0.5 1 d . . P C 1
H12A H 0.119375 0.634681 0.515288 0.120 Uiso 0.5 1 calc R U P C 1
H12B H 0.167979 0.664717 0.455199 0.120 Uiso 0.5 1 calc R U P C 1
C12A C 0.2292(11) 0.6271(5) 0.4663(4) 0.064(2) Uani 0.5 1 d . . P C 2
H12C H 0.173174 0.665450 0.455126 0.076 Uiso 0.5 1 calc R U P C 2
H12D H 0.304631 0.629133 0.443262 0.076 Uiso 0.5 1 calc R U P C 2

loop_
_atom_site_aniso_label
_atom_site_aniso_U_11
_atom_site_aniso_U_22
_atom_site_aniso_U_33
_atom_site_aniso_U_23
_atom_site_aniso_U_13
_atom_site_aniso_U_12
S1 0.0245(3) 0.0555(3) 0.0302(3) 0.0000(2) 0.0090(2) -0.00223(19)
S2 0.0328(3) 0.0476(3) 0.0292(3) 0.00573(19) 0.0062(2) -0.00506(19)
F1 0.0478(10) 0.1273(17) 0.1055(17) -0.0025(13) 0.0060(10) -0.0402(11)
F2 0.0995(15) 0.0639(10) 0.0874(13) -0.0188(9) 0.0286(11) -0.0243(10)
F3 0.1057(15) 0.0914(13) 0.0577(10) 0.0137(9) 0.0241(10) -0.0351(12)
F4 0.0719(11) 0.0888(13) 0.0713(11) 0.0406(10) 0.0000(9) -0.0265(10)
F5 0.1007(15) 0.0598(10) 0.1030(16) -0.0145(10) 0.0106(13) -0.0168(10)
F6 0.0607(10) 0.0897(13) 0.0916(14) 0.0195(11) -0.0297(10) -0.0281(9)
O1 0.0260(7) 0.0548(9) 0.0519(10) -0.0025(7) 0.0059(7) 0.0031(7)
O2 0.0430(9) 0.0791(12) 0.0315(9) -0.0015(7) 0.0113(7) -0.0023(8)
O3 0.0659(12) 0.0484(10) 0.0733(13) 0.0008(9) 0.0117(10) 0.0231(9)
O4 0.0325(8) 0.0534(9) 0.0466(9) 0.0031(7) 0.0052(7) 0.0008(7)
O5 0.0604(11) 0.0583(10) 0.0339(9) 0.0080(7) 0.0127(7) -0.0033(8)
O6 0.0620(12) 0.0518(10) 0.0787(14) 0.0071(9) 0.0060(10) 0.0213(9)
N1 0.0327(9) 0.0647(12) 0.0308(9) 0.0020(8) 0.0050(7) 0.0146(9)
N2 0.0305(9) 0.0658(13) 0.0329(9) 0.0032(9) 0.0039(7) 0.0049(9)
C1 0.0490(14) 0.0757(18) 0.0527(15) 0.0027(13) 0.0132(12) -0.0211(13)
C2 0.0460(15) 0.107(2) 0.0464(15) 0.0067(15) 0.0007(12) 0.0328(15)
C3 0.0467(15) 0.096(2) 0.0657(18) 0.0160(16) 0.0179(13) 0.0377(16)
C4 0.075(2) 0.0713(19) 0.081(2) 0.0217(17) 0.0226(17) 0.0449(17)
C5 0.104(3) 0.062(2) 0.132(4) -0.027(2) 0.025(3) 0.020(2)
C6 0.0517(15) 0.0587(15) 0.0514(14) 0.0105(12) -0.0041(11) -0.0153(12)
C7 0.0335(12) 0.0862(19) 0.0492(15) 0.0039(13) 0.0000(11) 0.0116(12)
C8 0.0405(14) 0.133(3) 0.0541(16) -0.0056(18) 0.0065(12) 0.0430(18)
C9 0.081(2) 0.082(2) 0.086(2) -0.0095(19) -0.0109(19) 0.047(2)
C10 0.122(4) 0.0497(18) 0.137(4) 0.005(2) -0.003(3) 0.008(2)
Li1 0.0333(18) 0.0447(19) 0.0331(18) 0.0059(14) 0.0088(14) 0.0076(14)
Li2 0.0287(17) 0.050(2) 0.0364(18) 0.0036(15) 0.0081(14) 0.0080(15)
S3 0.0378(4) 0.0377(4) 0.0811(6) 0.000 -0.0107(4) 0.000
O7 0.0635(13) 0.0768(15) 0.132(2) -0.0518(15) -0.0178(14) 0.0221(11)
C11 0.0499(14) 0.0582(15) 0.0654(17) 0.0128(13) -0.0008(12) 0.0051(12)
C12 0.147(11) 0.049(4) 0.105(10) 0.006(5) 0.019(8) 0.038(6)
C12A 0.099(7) 0.041(3) 0.051(5) 0.008(3) 0.011(4) -0.001(4)

_geom_special_details            
;
 All esds (except the esd in the dihedral angle between two l.s. planes)
 are estimated using the full covariance matrix.  The cell esds are taken
 into account individually in the estimation of esds in distances, angles
 and torsion angles; correlations between esds in cell parameters are only
 used when they are defined by crystal symmetry.  An approximate (isotropic)
 treatment of cell esds is used for estimating esds involving l.s. planes.
;
loop_
_geom_bond_atom_site_label_1
_geom_bond_atom_site_label_2
_geom_bond_distance
_geom_bond_site_symmetry_2
_geom_bond_publ_flag
S1 O1 1.4375(16) . ?
S1 O2 1.4487(17) . ?
S1 N1 1.509(2) . ?
S1 C1 1.846(3) . ?
S2 O4 1.4474(17) . ?
S2 O5 1.4425(17) . ?
S2 N2 1.512(2) . ?
S2 C6 1.841(3) . ?
F1 C1 1.318(4) . ?
F2 C1 1.327(4) . ?
F3 C1 1.330(3) . ?
F4 C6 1.322(3) . ?
F5 C6 1.328(4) . ?
F6 C6 1.323(3) . ?
O1 Li2 1.896(4) . ?
O2 Li2 1.937(4) 2_556 ?
O3 C4 1.426(4) . ?
O3 C5 1.416(5) . ?
O3 Li1 1.980(4) . ?
O4 Li1 1.937(4) . ?
O5 Li1 1.911(4) 7_565 ?
O6 C9 1.413(4) . ?
O6 C10 1.407(5) . ?
O6 Li2 1.972(4) . ?
N1 C2 1.481(3) . ?
N1 Li1 2.017(4) . ?
N2 C7 1.485(3) . ?
N2 Li2 2.028(4) . ?
C2 H2A 0.9800 . ?
C2 H2B 0.9800 . ?
C2 C3 1.517(4) . ?
C3 H3A 0.9800 . ?
C3 H3B 0.9800 . ?
C3 C4 1.493(5) . ?
C4 H4A 0.9800 . ?
C4 H4B 0.9800 . ?
C5 H5A 0.9700 . ?
C5 H5B 0.9700 . ?
C5 H5C 0.9700 . ?
C7 H7A 0.9800 . ?
C7 H7B 0.9800 . ?
C7 C8 1.517(4) . ?
C8 H8A 0.9800 . ?
C8 H8B 0.9800 . ?
C8 C9 1.475(6) . ?
C9 H9A 0.9800 . ?
C9 H9B 0.9800 . ?
C10 H10A 0.9700 . ?
C10 H10B 0.9700 . ?
C10 H10C 0.9700 . ?
S3 O7 1.433(2) 2_556 ?
S3 O7 1.433(2) . ?
S3 C11 1.774(3) 2_556 ?
S3 C11 1.774(3) . ?
C11 H11A 0.9800 . ?
C11 H11B 0.9800 . ?
C11 H11C 0.9800 . ?
C11 H11D 0.9800 . ?
C11 C12 1.494(12) . ?
C11 C12A 1.509(10) . ?
C12 C12 1.54(3) 2_556 ?
C12 H12A 0.9800 . ?
C12 H12B 0.9800 . ?
C12A C12A 1.512(18) 2_556 ?
C12A H12C 0.9800 . ?
C12A H12D 0.9800 . ?

loop_
_geom_angle_atom_site_label_1
_geom_angle_atom_site_label_2
_geom_angle_atom_site_label_3
_geom_angle
_geom_angle_site_symmetry_1
_geom_angle_site_symmetry_3
_geom_angle_publ_flag
O1 S1 O2 116.91(10) . . ?
O1 S1 N1 110.88(10) . . ?
O1 S1 C1 100.81(13) . . ?
O2 S1 N1 116.60(11) . . ?
O2 S1 C1 100.81(12) . . ?
N1 S1 C1 108.64(13) . . ?
O4 S2 N2 110.85(10) . . ?
O4 S2 C6 101.24(11) . . ?
O5 S2 O4 116.40(10) . . ?
O5 S2 N2 117.59(11) . . ?
O5 S2 C6 100.05(12) . . ?
N2 S2 C6 108.34(13) . . ?
S1 O1 Li2 159.44(17) . . ?
S1 O2 Li2 143.93(17) . 2_556 ?
C4 O3 Li1 123.7(2) . . ?
C5 O3 C4 112.4(3) . . ?
C5 O3 Li1 121.3(2) . . ?
S2 O4 Li1 142.36(15) . . ?
S2 O5 Li1 152.70(18) . 7_565 ?
C9 O6 Li2 120.7(2) . . ?
C10 O6 C9 113.9(3) . . ?
C10 O6 Li2 125.1(2) . . ?
S1 N1 Li1 117.84(14) . . ?
C2 N1 S1 118.58(18) . . ?
C2 N1 Li1 123.4(2) . . ?
S2 N2 Li2 120.44(14) . . ?
C7 N2 S2 118.57(17) . . ?
C7 N2 Li2 116.6(2) . . ?
F1 C1 S1 111.5(2) . . ?
F1 C1 F2 107.8(2) . . ?
F1 C1 F3 107.3(2) . . ?
F2 C1 S1 111.65(18) . . ?
F2 C1 F3 108.0(3) . . ?
F3 C1 S1 110.5(2) . . ?
N1 C2 H2A 109.7 . . ?
N1 C2 H2B 109.7 . . ?
N1 C2 C3 109.7(2) . . ?
H2A C2 H2B 108.2 . . ?
C3 C2 H2A 109.7 . . ?
C3 C2 H2B 109.7 . . ?
C2 C3 H3A 108.4 . . ?
C2 C3 H3B 108.4 . . ?
H3A C3 H3B 107.4 . . ?
C4 C3 C2 115.7(3) . . ?
C4 C3 H3A 108.4 . . ?
C4 C3 H3B 108.4 . . ?
O3 C4 C3 111.7(2) . . ?
O3 C4 H4A 109.3 . . ?
O3 C4 H4B 109.3 . . ?
C3 C4 H4A 109.3 . . ?
C3 C4 H4B 109.3 . . ?
H4A C4 H4B 107.9 . . ?
O3 C5 H5A 109.5 . . ?
O3 C5 H5B 109.5 . . ?
O3 C5 H5C 109.5 . . ?
H5A C5 H5B 109.5 . . ?
H5A C5 H5C 109.5 . . ?
H5B C5 H5C 109.5 . . ?
F4 C6 S2 111.5(2) . . ?
F4 C6 F5 107.7(2) . . ?
F4 C6 F6 106.7(2) . . ?
F5 C6 S2 111.63(19) . . ?
F6 C6 S2 111.4(2) . . ?
F6 C6 F5 107.7(2) . . ?
N2 C7 H7A 109.6 . . ?
N2 C7 H7B 109.6 . . ?
N2 C7 C8 110.1(2) . . ?
H7A C7 H7B 108.1 . . ?
C8 C7 H7A 109.6 . . ?
C8 C7 H7B 109.6 . . ?
C7 C8 H8A 108.1 . . ?
C7 C8 H8B 108.1 . . ?
H8A C8 H8B 107.3 . . ?
C9 C8 C7 116.7(3) . . ?
C9 C8 H8A 108.1 . . ?
C9 C8 H8B 108.1 . . ?
O6 C9 C8 111.2(3) . . ?
O6 C9 H9A 109.4 . . ?
O6 C9 H9B 109.4 . . ?
C8 C9 H9A 109.4 . . ?
C8 C9 H9B 109.4 . . ?
H9A C9 H9B 108.0 . . ?
O6 C10 H10A 109.5 . . ?
O6 C10 H10B 109.5 . . ?
O6 C10 H10C 109.5 . . ?
H10A C10 H10B 109.5 . . ?
H10A C10 H10C 109.5 . . ?
H10B C10 H10C 109.5 . . ?
O3 Li1 N1 94.51(17) . . ?
O4 Li1 O3 102.81(19) . . ?
O4 Li1 N1 123.4(2) . . ?
O5 Li1 O3 112.74(19) 7_565 . ?
O5 Li1 O4 109.6(2) 7_565 . ?
O5 Li1 N1 112.2(2) 7_565 . ?
O1 Li2 O2 107.89(19) . 2_556 ?
O1 Li2 O6 103.7(2) . . ?
O1 Li2 N2 126.9(2) . . ?
O2 Li2 O6 109.53(19) 2_556 . ?
O2 Li2 N2 113.0(2) 2_556 . ?
O6 Li2 N2 93.28(17) . . ?
O7 S3 O7 117.6(3) 2_556 . ?
O7 S3 C11 109.91(14) 2_556 . ?
O7 S3 C11 110.00(16) 2_556 2_556 ?
O7 S3 C11 109.91(14) . 2_556 ?
O7 S3 C11 109.99(16) . . ?
C11 S3 C11 97.6(2) 2_556 . ?
S3 C11 H11A 110.7 . . ?
S3 C11 H11B 110.7 . . ?
S3 C11 H11C 111.1 . . ?
S3 C11 H11D 111.1 . . ?
H11A C11 H11B 108.8 . . ?
H11C C11 H11D 109.1 . . ?
C12 C11 S3 105.3(5) . . ?
C12 C11 H11A 110.7 . . ?
C12 C11 H11B 110.7 . . ?
C12A C11 S3 103.1(4) . . ?
C12A C11 H11C 111.1 . . ?
C12A C11 H11D 111.1 . . ?
C11 C12 C12 107.7(7) . 2_556 ?
C11 C12 H12A 110.2 . . ?
C11 C12 H12B 110.2 . . ?
C12 C12 H12A 110.2 2_556 . ?
C12 C12 H12B 110.2 2_556 . ?
H12A C12 H12B 108.5 . . ?
C11 C12A C12A 105.5(5) . 2_556 ?
C11 C12A H12C 110.6 . . ?
C11 C12A H12D 110.6 . . ?
C12A C12A H12C 110.6 2_556 . ?
C12A C12A H12D 110.6 2_556 . ?
H12C C12A H12D 108.8 . . ?

loop_
_geom_torsion_atom_site_label_1
_geom_torsion_atom_site_label_2
_geom_torsion_atom_site_label_3
_geom_torsion_atom_site_label_4
_geom_torsion
_geom_torsion_site_symmetry_1
_geom_torsion_site_symmetry_2
_geom_torsion_site_symmetry_3
_geom_torsion_site_symmetry_4
_geom_torsion_publ_flag
S1 O1 Li2 O2 40.6(6) . . . 2_556 ?
S1 O1 Li2 O6 156.7(4) . . . . ?
S1 O1 Li2 N2 -98.4(5) . . . . ?
S1 N1 C2 C3 -169.4(2) . . . . ?
S2 N2 C7 C8 -172.6(2) . . . . ?
O1 S1 O2 Li2 -18.1(3) . . . 2_556 ?
O1 S1 N1 C2 -168.0(2) . . . . ?
O1 S1 N1 Li1 7.5(2) . . . . ?
O1 S1 C1 F1 -178.9(2) . . . . ?
O1 S1 C1 F2 60.5(2) . . . . ?
O1 S1 C1 F3 -59.7(2) . . . . ?
O2 S1 O1 Li2 -51.3(5) . . . . ?
O2 S1 N1 C2 -30.9(3) . . . . ?
O2 S1 N1 Li1 144.64(16) . . . . ?
O2 S1 C1 F1 60.8(2) . . . . ?
O2 S1 C1 F2 -59.9(2) . . . . ?
O2 S1 C1 F3 179.9(2) . . . . ?
O4 S2 O5 Li1 -73.5(4) . . . 7_565 ?
O4 S2 N2 C7 170.55(19) . . . . ?
O4 S2 N2 Li2 14.9(2) . . . . ?
O4 S2 C6 F4 62.0(2) . . . . ?
O4 S2 C6 F5 -58.5(2) . . . . ?
O4 S2 C6 F6 -178.9(2) . . . . ?
O5 S2 O4 Li1 45.8(3) . . . . ?
O5 S2 N2 C7 33.2(2) . . . . ?
O5 S2 N2 Li2 -122.46(18) . . . . ?
O5 S2 C6 F4 -178.2(2) . . . . ?
O5 S2 C6 F5 61.2(2) . . . . ?
O5 S2 C6 F6 -59.2(2) . . . . ?
N1 S1 O1 Li2 85.6(5) . . . . ?
N1 S1 O2 Li2 -152.6(3) . . . 2_556 ?
N1 S1 C1 F1 -62.3(2) . . . . ?
N1 S1 C1 F2 177.1(2) . . . . ?
N1 S1 C1 F3 56.9(3) . . . . ?
N1 C2 C3 C4 -67.9(4) . . . . ?
N2 S2 O4 Li1 -92.1(3) . . . . ?
N2 S2 O5 Li1 61.5(4) . . . 7_565 ?
N2 S2 C6 F4 -54.6(2) . . . . ?
N2 S2 C6 F5 -175.11(19) . . . . ?
N2 S2 C6 F6 64.5(2) . . . . ?
N2 C7 C8 C9 74.9(3) . . . . ?
C1 S1 O1 Li2 -159.5(5) . . . . ?
C1 S1 O2 Li2 90.0(3) . . . 2_556 ?
C1 S1 N1 C2 82.1(2) . . . . ?
C1 S1 N1 Li1 -102.39(19) . . . . ?
C2 C3 C4 O3 72.9(3) . . . . ?
C5 O3 C4 C3 176.2(3) . . . . ?
C6 S2 O4 Li1 153.1(3) . . . . ?
C6 S2 O5 Li1 178.5(4) . . . 7_565 ?
C6 S2 N2 C7 -79.2(2) . . . . ?
C6 S2 N2 Li2 125.17(18) . . . . ?
C7 C8 C9 O6 -61.5(4) . . . . ?
C10 O6 C9 C8 178.8(3) . . . . ?
Li1 O3 C4 C3 -21.9(4) . . . . ?
Li1 N1 C2 C3 15.3(4) . . . . ?
Li2 O6 C9 C8 -7.2(4) . . . . ?
Li2 N2 C7 C8 -16.1(3) . . . . ?
S3 C11 C12 C12 33.3(14) . . . 2_556 ?
S3 C11 C12A C12A -40.5(9) . . . 2_556 ?
O7 S3 C11 C12 102.1(6) 2_556 . . . ?
O7 S3 C11 C12 -126.9(6) . . . . ?
O7 S3 C11 C12A -99.7(4) . . . . ?
O7 S3 C11 C12A 129.3(4) 2_556 . . . ?
C11 S3 C11 C12 -12.4(6) 2_556 . . . ?
C11 S3 C11 C12A 14.8(4) 2_556 . . . ?

_shelx_res_file                  
;
TITL 545_maybe_a.res in I2/a
    545_maybe.res
    created by SHELXL-2019/3 at 17:27:07 on 23-Jan-2024
REM Old TITL 545_maybe in I2/a
REM SHELXT solution in I2/a: R1 0.212, Rweak 0.008, Alpha 0.047
REM <I/s> 0.718 for 130 systematic absences, Orientation as input
REM Formula found by SHELXT: C10 O7 S1
CELL 1.54184 10.398 19.9938 22.173 90 95.895 90
ZERR 4 0.0002 0.0003 0.0004 0 0.002 0
LATT 2
SYMM 0.5-X,+Y,-Z
SFAC C H F Li N O S
UNIT 96 176 48 16 16 56 20

L.S. 8
PLAN  5
SIZE 0.2 0.1 0.02
TEMP -50
CONF
FREE S1 Li1
MORE -1
BOND $H
fmap 2
acta
REM <olex2.extras>
REM <HklSrc "%.\\545_maybe.hkl">
REM </olex2.extras>

WGHT    0.106300    2.469500
FVAR       0.19088
S1    7    0.429679    0.792068    0.449855    11.00000    0.02447    0.05547 =
         0.03023   -0.00003    0.00899   -0.00223
S2    7    0.079601    0.714811    0.295925    11.00000    0.03284    0.04761 =
         0.02916    0.00573    0.00622   -0.00506
F1    3    0.638465    0.867252    0.458808    11.00000    0.04779    0.12727 =
         0.10554   -0.00247    0.00596   -0.04021
F2    3    0.464964    0.921406    0.469321    11.00000    0.09949    0.06389 =
         0.08737   -0.01883    0.02861   -0.02431
F3    3    0.506176    0.888158    0.381168    11.00000    0.10569    0.09144 =
         0.05765    0.01370    0.02410   -0.03511
F4    3   -0.026196    0.611568    0.345419    11.00000    0.07191    0.08877 =
         0.07126    0.04063    0.00003   -0.02654
F5    3    0.043482    0.589843    0.260070    11.00000    0.10070    0.05976 =
         0.10303   -0.01449    0.01056   -0.01684
F6    3   -0.131333    0.645428    0.264088    11.00000    0.06066    0.08965 =
         0.09160    0.01954   -0.02971   -0.02810
O1    6    0.300743    0.809061    0.424908    11.00000    0.02599    0.05481 =
         0.05190   -0.00253    0.00592    0.00311
O2    6    0.451390    0.784404    0.515075    11.00000    0.04300    0.07914 =
         0.03155   -0.00149    0.01129   -0.00230
O3    6    0.466326    0.623033    0.330501    11.00000    0.06586    0.04842 =
         0.07332    0.00079    0.01170    0.02314
O4    6    0.202816    0.692269    0.325199    11.00000    0.03253    0.05339 =
         0.04664    0.00307    0.00521    0.00077
O5    6    0.075515    0.731238    0.232407    11.00000    0.06042    0.05834 =
         0.03395    0.00796    0.01269   -0.00329
O6    6    0.068847    0.896575    0.383811    11.00000    0.06199    0.05183 =
         0.07871    0.00705    0.00598    0.02132
N1    5    0.486485    0.738912    0.412230    11.00000    0.03270    0.06474 =
         0.03081    0.00204    0.00501    0.01462
N2    5    0.015423    0.762716    0.336295    11.00000    0.03049    0.06582 =
         0.03291    0.00320    0.00386    0.00490
C1    1    0.514591    0.871687    0.439534    11.00000    0.04897    0.07568 =
         0.05275    0.00267    0.01321   -0.02114
C2    1    0.607379    0.705360    0.437154    11.00000    0.04597    0.10658 =
         0.04640    0.00671    0.00065    0.03279
AFIX  23
H2A   2    0.590027    0.676441    0.471074    11.00000   -1.20000
H2B   2    0.671300    0.738954    0.452346    11.00000   -1.20000
AFIX   0
C3    1    0.660460    0.663871    0.388033    11.00000    0.04675    0.09643 =
         0.06575    0.01601    0.01788    0.03766
AFIX  23
H3A   2    0.669117    0.692854    0.353036    11.00000   -1.20000
H3B   2    0.747355    0.648583    0.403191    11.00000   -1.20000
AFIX   0
C4    1    0.581824    0.604305    0.366880    11.00000    0.07514    0.07134 =
         0.08100    0.02169    0.02260    0.04493
AFIX  23
H4A   2    0.633483    0.575138    0.343271    11.00000   -1.20000
H4B   2    0.559245    0.578977    0.402137    11.00000   -1.20000
AFIX   0
C5    1    0.394790    0.566979    0.306851    11.00000    0.10402    0.06235 =
         0.13169   -0.02725    0.02546    0.02025
AFIX 137
H5A   2    0.450059    0.538396    0.285331    11.00000   -1.50000
H5B   2    0.322248    0.582041    0.279186    11.00000   -1.50000
H5C   2    0.363047    0.542093    0.339833    11.00000   -1.50000
AFIX   0
C6    1   -0.013192    0.636219    0.291065    11.00000    0.05168    0.05874 =
         0.05140    0.01054   -0.00409   -0.01527
C7    1   -0.101719    0.799367    0.310433    11.00000    0.03348    0.08615 =
         0.04920    0.00392    0.00000    0.01156
AFIX  23
H7A   2   -0.172894    0.767727    0.300909    11.00000   -1.20000
H7B   2   -0.084185    0.821591    0.272742    11.00000   -1.20000
AFIX   0
C8    1   -0.140343    0.851025    0.355335    11.00000    0.04046    0.13299 =
         0.05413   -0.00564    0.00647    0.04299
AFIX  23
H8A   2   -0.229815    0.864470    0.342988    11.00000   -1.20000
H8B   2   -0.138961    0.829500    0.395104    11.00000   -1.20000
AFIX   0
C9    1   -0.060449    0.912016    0.362425    11.00000    0.08087    0.08197 =
         0.08578   -0.00949   -0.01089    0.04694
AFIX  23
H9A   2   -0.062425    0.934950    0.323279    11.00000   -1.20000
H9B   2   -0.096516    0.942363    0.391045    11.00000   -1.20000
AFIX   0
C10   1    0.150720    0.952696    0.390418    11.00000    0.12196    0.04972 =
         0.13659    0.00450   -0.00267    0.00753
AFIX 137
H10A  2    0.134273    0.981405    0.355205    11.00000   -1.50000
H10B  2    0.240147    0.938100    0.394062    11.00000   -1.50000
H10C  2    0.134185    0.977275    0.426542    11.00000   -1.50000
AFIX   0
LI1   4    0.385889    0.712601    0.333139    11.00000    0.03329    0.04472 =
         0.03307    0.00586    0.00881    0.00756
LI2   4    0.118225    0.804802    0.409274    11.00000    0.02865    0.05028 =
         0.03638    0.00358    0.00815    0.00802

S3    7    0.250000    0.503874    0.500000    10.50000    0.03780    0.03769 =
         0.08114    0.00000   -0.01070    0.00000
O7    6    0.331966    0.466763    0.464041    11.00000    0.06353    0.07676 =
         0.13238   -0.05178   -0.01779    0.02211
C11   1    0.156714    0.562336    0.453904    11.00000    0.04991    0.05818 =
         0.06542    0.01281   -0.00083    0.00509
PART 1
AFIX  23
H11A  2    0.184499    0.563518    0.413001    10.50000   -1.20000
H11B  2    0.064754    0.550642    0.450946    10.50000   -1.20000
AFIX  23
PART 2
H11C  2    0.152902    0.550118    0.410955    10.50000   -1.20000
H11D  2    0.068533    0.565455    0.465581    10.50000   -1.20000
AFIX   0
PART 1
C12   1    0.180157    0.628287    0.484804    10.50000    0.14687    0.04899 =
         0.10481    0.00637    0.01896    0.03809
AFIX  23
H12A  2    0.119375    0.634681    0.515288    10.50000   -1.20000
H12B  2    0.167979    0.664717    0.455199    10.50000   -1.20000
AFIX   0
PART 2
C12A  1    0.229215    0.627067    0.466321    10.50000    0.09875    0.04145 =
         0.05125    0.00787    0.01120   -0.00135
AFIX  23
H12C  2    0.173174    0.665450    0.455126    10.50000   -1.20000
H12D  2    0.304631    0.629133    0.443262    10.50000   -1.20000
AFIX   0
HKLF 4


REM  545_maybe_a.res in I2/a
REM wR2 = 0.1601, GooF = S = 1.044, Restrained GooF = 1.044 for all data
REM R1 = 0.0543 for 3836 Fo > 4sig(Fo) and 0.0593 for all 4385 data
REM 296 parameters refined using 0 restraints

END

WGHT      0.1063      2.4716

REM Highest difference peak  0.779,  deepest hole -0.470,  1-sigma level  0.076
Q1    1   0.4355  0.7484  0.4475  11.00000  0.05    0.78
Q2    1   0.0771  0.7596  0.2993  11.00000  0.05    0.66
Q3    1   0.4516  0.8394  0.4487  11.00000  0.05    0.63
Q4    1   0.2500  0.4607  0.5000  10.50000  0.05    0.58
Q5    1   0.0419  0.6733  0.2947  11.00000  0.05    0.56
;
_shelx_res_checksum              52644
_olex2_submission_special_instructions 'No special instructions were received'
_oxdiff_exptl_absorpt_empirical_details 
;
Empirical correction (ABSPACK) includes:
- Absorption correction using spherical harmonics
- Frame scaling
;
_oxdiff_exptl_absorpt_empirical_full_max 2.172
_oxdiff_exptl_absorpt_empirical_full_min 0.531
####################################################################### 
# 
# This file contains crystal structure data downloaded from the 
# Cambridge Structural Database (CSD) hosted by the Cambridge 
# Crystallographic Data Centre (CCDC).
# 
# Full information about CCDC data access policies and citation 
# guidelines are available at http://www.ccdc.cam.ac.uk/access/V1 
# 
# Audit and citation data items may have been added by the CCDC. 
# Please retain this information to preserve the provenance of 
# this file and to allow appropriate attribution of the data. 
# 
#######################################################################

data_LiCMs(CN)2
_database_code_depnum_ccdc_archive 'CCDC 2336053'
loop_
_audit_author_name
_audit_author_address
'David Pugh'
;Kings College London
United Kingdom
;
_audit_update_record             
;
2024-02-28 deposited with the CCDC.	2024-04-11 downloaded from the CCDC.
;
_audit_creation_date             2024-01-26
_audit_creation_method           
;
Olex2 1.5
(compiled 2023.08.24 svn.re1ec1418 for OlexSys, GUI svn.r6817)
;
_shelx_SHELXL_version_number     2019/3
_chemical_name_common            ?
_chemical_name_systematic        ?
_chemical_formula_moiety         'C7 H9 Li N2 O3 S'
_chemical_formula_sum            'C7 H9 Li N2 O3 S'
_chemical_formula_weight         208.16
_chemical_melting_point          ?
loop_
_atom_type_symbol
_atom_type_description
_atom_type_scat_dispersion_real
_atom_type_scat_dispersion_imag
_atom_type_scat_source
C C 0.0181 0.0091 'International Tables Vol C Tables 4.2.6.8 and 6.1.1.4'
H H 0.0000 0.0000 'International Tables Vol C Tables 4.2.6.8 and 6.1.1.4'
Li Li 0.0008 0.0003 'International Tables Vol C Tables 4.2.6.8 and 6.1.1.4'
N N 0.0311 0.0180 'International Tables Vol C Tables 4.2.6.8 and 6.1.1.4'
O O 0.0492 0.0322 'International Tables Vol C Tables 4.2.6.8 and 6.1.1.4'
S S 0.3331 0.5567 'International Tables Vol C Tables 4.2.6.8 and 6.1.1.4'

_shelx_space_group_comment       
;
The symmetry employed for this shelxl refinement is uniquely defined
by the following loop, which should always be used as a source of
symmetry information in preference to the above space-group names.
They are only intended as comments.
;
_space_group_crystal_system      triclinic
_space_group_IT_number           2
_space_group_name_H-M_alt        'P -1'
_space_group_name_Hall           '-P 1'
loop_
_space_group_symop_operation_xyz
'x, y, z'
'-x, -y, -z'

_cell_length_a                   6.7137(3)
_cell_length_b                   7.9569(3)
_cell_length_c                   11.1702(4)
_cell_angle_alpha                98.120(3)
_cell_angle_beta                 97.915(4)
_cell_angle_gamma                113.035(4)
_cell_volume                     531.30(4)
_cell_formula_units_Z            2
_cell_measurement_reflns_used    3568
_cell_measurement_temperature    223.15
_cell_measurement_theta_max      71.3660
_cell_measurement_theta_min      6.1940
_shelx_estimated_absorpt_T_max   0.698
_shelx_estimated_absorpt_T_min   0.600
_exptl_absorpt_coefficient_mu    2.586
_exptl_absorpt_correction_T_max  1.00000
_exptl_absorpt_correction_T_min  0.32755
_exptl_absorpt_correction_type   multi-scan
_exptl_absorpt_process_details   
;
CrysAlisPro 1.171.40.66a (Rigaku Oxford Diffraction, 2019)
Empirical absorption correction using spherical harmonics,
 implemented in SCALE3 ABSPACK scaling algorithm.
;
_exptl_absorpt_special_details   ?
_exptl_crystal_colour            colourless
_exptl_crystal_colour_primary    colourless
_exptl_crystal_density_diffrn    1.301
_exptl_crystal_density_meas      ?
_exptl_crystal_density_method    ?
_exptl_crystal_description       block
_exptl_crystal_F_000             216
_exptl_crystal_size_max          0.22
_exptl_crystal_size_mid          0.2
_exptl_crystal_size_min          0.15
_exptl_transmission_factor_max   ?
_exptl_transmission_factor_min   ?
_diffrn_reflns_av_R_equivalents  0.0679
_diffrn_reflns_av_unetI/netI     0.0560
_diffrn_reflns_Laue_measured_fraction_full 0.990
_diffrn_reflns_Laue_measured_fraction_max 0.962
_diffrn_reflns_limit_h_max       6
_diffrn_reflns_limit_h_min       -8
_diffrn_reflns_limit_k_max       9
_diffrn_reflns_limit_k_min       -9
_diffrn_reflns_limit_l_max       13
_diffrn_reflns_limit_l_min       -13
_diffrn_reflns_number            4630
_diffrn_reflns_point_group_measured_fraction_full 0.990
_diffrn_reflns_point_group_measured_fraction_max 0.962
_diffrn_reflns_theta_full        67.684
_diffrn_reflns_theta_max         71.791
_diffrn_reflns_theta_min         6.187
_diffrn_ambient_temperature      223.15
_diffrn_detector_area_resol_mean 5.8140
_diffrn_measured_fraction_theta_full 0.990
_diffrn_measured_fraction_theta_max 0.962
_diffrn_measurement_details      
;
List of Runs (angles in degrees, time in seconds):

  # Type    Start    End  Width  t~exp~   \w     \q     \k     \f   Frames
#--------------------------------------------------------------------------
  1  \w    107.00 135.00   0.50    0.50    --   45.70  19.00-180.00   56
  2  \w    -43.00 103.00   0.50    0.50    --   45.70  19.00-180.00  292
  3  \w     45.00  90.00   0.50    0.50    --   45.70  57.00-120.00   90
  4  \w      3.00  60.00   0.50    0.50    --   45.70  82.00  30.00  114
  5  \w      3.00  48.00   0.50    0.50    --   45.70 -57.00-150.00   90
  6  \w     52.00  90.00   0.50    0.50    --   45.70 -57.00-150.00   76
  7  \w     60.00 142.00   0.50    0.50    --   98.30 -82.00  30.00  164
  8  \w     24.00  53.00   0.50    0.50    --   98.30 -82.00  30.00   58
  9  \w     32.00 141.00   0.50    0.50    --   98.30 -61.00  30.00  218
 10  \w      9.00  48.00   0.50    0.50    --   98.30  15.00 150.00   78
 11  \w     65.00 113.00   0.50    0.50    --   98.30  15.00 150.00   96
 12  \w    122.00 186.00   0.50    0.50    --   98.30  15.00 150.00  128
 13  \w     13.00  48.00   0.50    0.50    --   98.30 -82.00-120.00   70
 14  \w    100.00 145.00   0.50    0.50    --   98.30 -82.00-120.00   90
 15  \w     81.00 106.00   0.50    0.50    --   98.30 -77.00  90.00   50
 16  \w     74.00 188.00   0.50    0.50    --   98.30  15.00  60.00  228
 17  \w     63.00 108.00   0.50    0.50    --   98.30 -82.00 -30.00   90
 18  \w     11.00  54.00   0.50    0.50    --   98.30 -82.00 -30.00   86
 19  \w     11.00 107.00   0.50    0.50    --   98.30 -61.00-180.00  192
 20  \w     96.00 121.00   0.50    0.50    --   98.30  61.00-120.00   50
 21  \w     33.00 134.00   0.50    0.50    --   98.30 -82.00-180.00  202
 22  \w     89.00 137.00   0.50    0.50    --   98.30 -82.00-150.00   96
 23  \w      9.00  39.00   0.50    0.50    --   98.30  15.00  60.00   60
;
_diffrn_measurement_device       'four-circle diffractometer'
_diffrn_measurement_device_type  'XtaLAB AFC12 (RINC): Kappa dual home/near'
_diffrn_measurement_method       '\w scans'
_diffrn_radiation_type           CuK\a
_diffrn_radiation_wavelength     1.54184
_diffrn_source                   ?
_reflns_Friedel_coverage         0.000
_reflns_Friedel_fraction_full    .
_reflns_Friedel_fraction_max     .
_reflns_number_gt                1890
_reflns_number_total             1993
_reflns_special_details          
;
 Reflections were merged by SHELXL according to the crystal
 class for the calculation of statistics and refinement.
 
 _reflns_Friedel_fraction is defined as the number of unique
 Friedel pairs measured divided by the number that would be
 possible theoretically, ignoring centric projections and
 systematic absences.
;
_reflns_threshold_expression     'I > 2\s(I)'
_computing_cell_refinement       'CrysAlisPro 1.171.40.66a (Rigaku OD, 2019)'
_computing_data_collection       'CrysAlisPro 1.171.40.66a (Rigaku OD, 2019)'
_computing_data_reduction        'CrysAlisPro 1.171.40.66a (Rigaku OD, 2019)'
_computing_molecular_graphics    'Olex2 1.5 (Dolomanov et al., 2009)'
_computing_publication_material  'Olex2 1.5 (Dolomanov et al., 2009)'
_computing_structure_refinement  'SHELXL 2019/3 (Sheldrick, 2015)'
_computing_structure_solution    'SHELXT 2018/2 (Sheldrick, 2018)'
_refine_diff_density_max         0.420
_refine_diff_density_min         -0.698
_refine_diff_density_rms         0.124
_refine_ls_extinction_coef       .
_refine_ls_extinction_method     none
_refine_ls_goodness_of_fit_ref   1.103
_refine_ls_hydrogen_treatment    constr
_refine_ls_matrix_type           full
_refine_ls_number_parameters     188
_refine_ls_number_reflns         1993
_refine_ls_number_restraints     6
_refine_ls_R_factor_all          0.0546
_refine_ls_R_factor_gt           0.0530
_refine_ls_restrained_S_all      1.107
_refine_ls_shift/su_max          0.001
_refine_ls_shift/su_mean         0.000
_refine_ls_structure_factor_coef Fsqd
_refine_ls_weighting_details     
'w=1/[\s^2^(Fo^2^)+(0.0831P)^2^+0.2210P] where P=(Fo^2^+2Fc^2^)/3'
_refine_ls_weighting_scheme      calc
_refine_ls_wR_factor_gt          0.1348
_refine_ls_wR_factor_ref         0.1364
_refine_special_details          ?
_olex2_refinement_description    
;
1. Fixed Uiso
 At 1.5 times of:
  All C(H,H,H) groups
2. Uiso/Uaniso restraints and constraints
Uanis(C7B) \\sim Ueq: with sigma of 0.05 and sigma for terminal atoms of 0.01
3. Others
 Fixed Sof: C5(0.35) C6(0.35) H6A(0.35) H6B(0.35) H6C(0.35) C7(0.35) H7A(0.35)
 H7B(0.35) H7C(0.35) C5A(0.35) C6A(0.35) H6AA(0.35) H6AB(0.35) H6AC(0.35)
 C7A(0.35) H7AA(0.35) H7AB(0.35) H7AC(0.35) C5B(0.3) C6B(0.3) H6BA(0.3)
 H6BB(0.3) H6BC(0.3) C7B(0.3) H7BA(0.3) H7BB(0.3) H7BC(0.3)
4.a Idealised Me refined as rotating group:
 C1(H1A,H1B,H1C), C6(H6A,H6B,H6C), C7(H7A,H7B,H7C), C6A(H6AA,H6AB,H6AC),
 C7A(H7AA,H7AB,H7AC), C6B(H6BA,H6BB,H6BC), C7B(H7BA,H7BB,H7BC)
;
_atom_sites_solution_hydrogens   geom
_atom_sites_solution_primary     dual
_atom_sites_solution_secondary   ?
loop_
_atom_site_label
_atom_site_type_symbol
_atom_site_fract_x
_atom_site_fract_y
_atom_site_fract_z
_atom_site_U_iso_or_equiv
_atom_site_adp_type
_atom_site_occupancy
_atom_site_site_symmetry_order
_atom_site_calc_flag
_atom_site_refinement_flags_posn
_atom_site_refinement_flags_adp
_atom_site_refinement_flags_occupancy
_atom_site_disorder_assembly
_atom_site_disorder_group
S1 S 0.42240(7) 0.69530(6) 0.85834(4) 0.0216(2) Uani 1 1 d . . . . .
O1 O 0.5049(2) 0.8674(2) 0.81293(15) 0.0298(4) Uani 1 1 d . . . . .
O2 O 0.4709(3) 0.5434(2) 0.80544(15) 0.0312(4) Uani 1 1 d . . . . .
O3 O 0.7303(4) 0.9382(3) 0.58465(17) 0.0501(5) Uani 1 1 d . . . . .
N1 N -0.0774(3) 0.2699(3) 0.8249(2) 0.0399(5) Uani 1 1 d . . . . .
N2 N -0.0273(3) 0.8530(3) 0.8245(2) 0.0404(5) Uani 1 1 d . . . . .
C1 C 0.5326(4) 0.7556(3) 1.0180(2) 0.0344(5) Uani 1 1 d . . . . .
H1A H 0.692202 0.798668 1.032392 0.052 Uiso 1 1 calc R U . . .
H1B H 0.469914 0.646985 1.053640 0.052 Uiso 1 1 calc R U . . .
H1C H 0.496671 0.854370 1.056252 0.052 Uiso 1 1 calc R U . . .
C2 C 0.1403(3) 0.6172(3) 0.8368(2) 0.0267(5) Uani 1 1 d . . . . .
C3 C 0.0171(4) 0.4274(3) 0.8305(2) 0.0290(5) Uani 1 1 d . . . . .
C4 C 0.0466(4) 0.7457(3) 0.8312(2) 0.0291(5) Uani 1 1 d . . . . .
C5 C 0.7513(13) 1.0033(12) 0.4907(7) 0.0422(17) Uani 0.35 1 d . . P A 1
C6 C 0.8486(16) 1.2068(13) 0.4880(9) 0.054(2) Uani 0.35 1 d . . P A 1
H6A H 0.911529 1.280398 0.571841 0.081 Uiso 0.35 1 calc R U P A 1
H6B H 0.733631 1.239308 0.449907 0.081 Uiso 0.35 1 calc R U P A 1
H6C H 0.963755 1.232558 0.440486 0.081 Uiso 0.35 1 calc R U P A 1
C7 C 0.636(8) 0.869(8) 0.370(5) 0.053(9) Uani 0.35 1 d . . P A 1
H7A H 0.744520 0.851103 0.327302 0.079 Uiso 0.35 1 calc R U P A 1
H7B H 0.550248 0.917484 0.320479 0.079 Uiso 0.35 1 calc R U P A 1
H7C H 0.537959 0.749908 0.385154 0.079 Uiso 0.35 1 calc R U P A 1
C5A C 0.6026(17) 0.8299(12) 0.4832(8) 0.0352(19) Uani 0.35 1 d . . P A 2
C6A C 0.3924(18) 0.6641(13) 0.4732(9) 0.065(3) Uani 0.35 1 d . . P A 2
H6AA H 0.399801 0.553858 0.428277 0.098 Uiso 0.35 1 calc R U P A 2
H6AB H 0.270052 0.682738 0.429349 0.098 Uiso 0.35 1 calc R U P A 2
H6AC H 0.369836 0.647480 0.555406 0.098 Uiso 0.35 1 calc R U P A 2
C7A C 0.677(7) 0.864(3) 0.367(3) 0.042(9) Uani 0.35 1 d . . P A 2
H7AA H 0.691234 0.986450 0.355953 0.063 Uiso 0.35 1 calc R U P A 2
H7AB H 0.569302 0.769219 0.297759 0.063 Uiso 0.35 1 calc R U P A 2
H7AC H 0.819201 0.857803 0.370491 0.063 Uiso 0.35 1 calc R U P A 2
C5B C 0.712(3) 0.8324(15) 0.4962(10) 0.047(3) Uani 0.3 1 d . . P A 3
C6B C 0.683(10) 0.880(8) 0.367(4) 0.046(13) Uani 0.3 1 d . . P A 3
H6BA H 0.530136 0.860073 0.339008 0.070 Uiso 0.3 1 calc R U P A 3
H6BB H 0.719525 0.800023 0.308588 0.070 Uiso 0.3 1 calc R U P A 3
H6BC H 0.779895 1.009775 0.372000 0.070 Uiso 0.3 1 calc R U P A 3
C7B C 0.765(4) 0.668(2) 0.5000(18) 0.106(5) Uani 0.3 1 d . U P A 3
H7BA H 0.921672 0.704783 0.501513 0.159 Uiso 0.3 1 calc R U P A 3
H7BB H 0.678513 0.570056 0.427207 0.159 Uiso 0.3 1 calc R U P A 3
H7BC H 0.730446 0.621284 0.573713 0.159 Uiso 0.3 1 calc R U P A 3
Li1 Li 0.7876(6) 0.9859(5) 0.7650(4) 0.0291(8) Uani 1 1 d . . . . .

loop_
_atom_site_aniso_label
_atom_site_aniso_U_11
_atom_site_aniso_U_22
_atom_site_aniso_U_33
_atom_site_aniso_U_23
_atom_site_aniso_U_13
_atom_site_aniso_U_12
S1 0.0236(3) 0.0169(3) 0.0284(3) 0.0097(2) 0.0070(2) 0.0104(2)
O1 0.0281(8) 0.0245(8) 0.0441(9) 0.0198(7) 0.0129(7) 0.0127(6)
O2 0.0373(9) 0.0226(8) 0.0404(9) 0.0069(6) 0.0113(7) 0.0184(7)
O3 0.0588(13) 0.0632(13) 0.0339(10) 0.0126(9) 0.0111(9) 0.0302(10)
N1 0.0334(11) 0.0235(10) 0.0621(14) 0.0142(9) 0.0101(10) 0.0095(8)
N2 0.0290(10) 0.0310(11) 0.0683(15) 0.0201(10) 0.0110(10) 0.0166(9)
C1 0.0406(13) 0.0298(12) 0.0320(12) 0.0063(9) -0.0014(9) 0.0169(10)
C2 0.0227(10) 0.0193(10) 0.0397(11) 0.0118(8) 0.0068(8) 0.0088(8)
C3 0.0265(11) 0.0261(12) 0.0363(12) 0.0114(9) 0.0075(9) 0.0114(9)
C4 0.0232(10) 0.0244(11) 0.0403(12) 0.0131(9) 0.0069(9) 0.0084(9)
C5 0.042(4) 0.055(5) 0.041(4) 0.015(4) 0.009(3) 0.030(4)
C6 0.063(5) 0.053(5) 0.053(5) 0.020(4) 0.018(4) 0.027(4)
C7 0.07(2) 0.071(15) 0.041(13) 0.015(11) 0.017(11) 0.047(13)
C5A 0.047(5) 0.040(4) 0.032(4) 0.010(3) 0.009(4) 0.031(4)
C6A 0.072(6) 0.046(5) 0.055(5) 0.010(4) 0.010(5) 0.004(5)
C7A 0.043(14) 0.026(7) 0.050(15) -0.007(6) 0.007(9) 0.012(7)
C5B 0.071(8) 0.038(5) 0.035(5) 0.006(4) 0.012(6) 0.024(6)
C6B 0.07(3) 0.08(2) 0.022(12) 0.027(12) 0.026(13) 0.054(17)
C7B 0.137(10) 0.080(8) 0.102(9) 0.029(7) 0.002(7) 0.051(7)
Li1 0.0283(18) 0.0247(18) 0.039(2) 0.0129(15) 0.0103(15) 0.0124(15)

_geom_special_details            
;
 All esds (except the esd in the dihedral angle between two l.s. planes)
 are estimated using the full covariance matrix.  The cell esds are taken
 into account individually in the estimation of esds in distances, angles
 and torsion angles; correlations between esds in cell parameters are only
 used when they are defined by crystal symmetry.  An approximate (isotropic)
 treatment of cell esds is used for estimating esds involving l.s. planes.
;
loop_
_geom_bond_atom_site_label_1
_geom_bond_atom_site_label_2
_geom_bond_distance
_geom_bond_site_symmetry_2
_geom_bond_publ_flag
S1 O1 1.4557(15) . ?
S1 O2 1.4403(14) . ?
S1 C1 1.754(2) . ?
S1 C2 1.715(2) . ?
O1 Li1 1.949(4) . ?
O3 C5 1.235(8) . ?
O3 C5A 1.281(9) . ?
O3 C5B 1.162(11) . ?
O3 Li1 1.951(4) . ?
N1 C3 1.150(3) . ?
N1 Li1 2.044(4) 1_445 ?
N2 C4 1.149(3) . ?
N2 Li1 2.026(4) 1_455 ?
C1 H1A 0.9700 . ?
C1 H1B 0.9700 . ?
C1 H1C 0.9700 . ?
C2 C3 1.395(3) . ?
C2 C4 1.398(3) . ?
C5 C6 1.497(12) . ?
C5 C7 1.49(5) . ?
C6 H6A 0.9700 . ?
C6 H6B 0.9700 . ?
C6 H6C 0.9700 . ?
C7 H7A 0.9700 . ?
C7 H7B 0.9700 . ?
C7 H7C 0.9700 . ?
C5A C6A 1.484(14) . ?
C5A C7A 1.48(4) . ?
C6A H6AA 0.9700 . ?
C6A H6AB 0.9700 . ?
C6A H6AC 0.9700 . ?
C7A H7AA 0.9700 . ?
C7A H7AB 0.9700 . ?
C7A H7AC 0.9700 . ?
C5B C6B 1.55(4) . ?
C5B C7B 1.49(2) . ?
C6B H6BA 0.9700 . ?
C6B H6BB 0.9700 . ?
C6B H6BC 0.9700 . ?
C7B H7BA 0.9700 . ?
C7B H7BB 0.9700 . ?
C7B H7BC 0.9700 . ?

loop_
_geom_angle_atom_site_label_1
_geom_angle_atom_site_label_2
_geom_angle_atom_site_label_3
_geom_angle
_geom_angle_site_symmetry_1
_geom_angle_site_symmetry_3
_geom_angle_publ_flag
O1 S1 C1 106.70(11) . . ?
O1 S1 C2 107.25(9) . . ?
O2 S1 O1 118.22(9) . . ?
O2 S1 C1 107.96(10) . . ?
O2 S1 C2 108.30(10) . . ?
C2 S1 C1 108.04(12) . . ?
S1 O1 Li1 127.76(14) . . ?
C5 O3 Li1 147.7(4) . . ?
C5A O3 Li1 146.3(4) . . ?
C5B O3 Li1 144.0(7) . . ?
C3 N1 Li1 162.3(2) . 1_445 ?
C4 N2 Li1 162.7(2) . 1_455 ?
S1 C1 H1A 109.5 . . ?
S1 C1 H1B 109.5 . . ?
S1 C1 H1C 109.5 . . ?
H1A C1 H1B 109.5 . . ?
H1A C1 H1C 109.5 . . ?
H1B C1 H1C 109.5 . . ?
C3 C2 S1 117.31(16) . . ?
C3 C2 C4 123.52(19) . . ?
C4 C2 S1 119.12(16) . . ?
N1 C3 C2 177.4(2) . . ?
N2 C4 C2 178.3(2) . . ?
O3 C5 C6 125.7(7) . . ?
O3 C5 C7 116(2) . . ?
C7 C5 C6 117(2) . . ?
C5 C6 H6A 109.5 . . ?
C5 C6 H6B 109.5 . . ?
C5 C6 H6C 109.5 . . ?
H6A C6 H6B 109.5 . . ?
H6A C6 H6C 109.5 . . ?
H6B C6 H6C 109.5 . . ?
C5 C7 H7A 109.5 . . ?
C5 C7 H7B 109.5 . . ?
C5 C7 H7C 109.5 . . ?
H7A C7 H7B 109.5 . . ?
H7A C7 H7C 109.5 . . ?
H7B C7 H7C 109.5 . . ?
O3 C5A C6A 125.2(7) . . ?
O3 C5A C7A 117.8(13) . . ?
C7A C5A C6A 116.9(13) . . ?
C5A C6A H6AA 109.5 . . ?
C5A C6A H6AB 109.5 . . ?
C5A C6A H6AC 109.5 . . ?
H6AA C6A H6AB 109.5 . . ?
H6AA C6A H6AC 109.5 . . ?
H6AB C6A H6AC 109.5 . . ?
C5A C7A H7AA 109.5 . . ?
C5A C7A H7AB 109.5 . . ?
C5A C7A H7AC 109.5 . . ?
H7AA C7A H7AB 109.5 . . ?
H7AA C7A H7AC 109.5 . . ?
H7AB C7A H7AC 109.5 . . ?
O3 C5B C6B 121(2) . . ?
O3 C5B C7B 122.9(12) . . ?
C7B C5B C6B 115(2) . . ?
C5B C6B H6BA 109.5 . . ?
C5B C6B H6BB 109.5 . . ?
C5B C6B H6BC 109.5 . . ?
H6BA C6B H6BB 109.5 . . ?
H6BA C6B H6BC 109.5 . . ?
H6BB C6B H6BC 109.5 . . ?
C5B C7B H7BA 109.5 . . ?
C5B C7B H7BB 109.5 . . ?
C5B C7B H7BC 109.5 . . ?
H7BA C7B H7BB 109.5 . . ?
H7BA C7B H7BC 109.5 . . ?
H7BB C7B H7BC 109.5 . . ?
O1 Li1 O3 107.6(2) . . ?
O1 Li1 N1 111.40(19) . 1_665 ?
O1 Li1 N2 105.89(18) . 1_655 ?
O3 Li1 N1 106.23(19) . 1_665 ?
O3 Li1 N2 108.83(19) . 1_655 ?
N2 Li1 N1 116.6(2) 1_655 1_665 ?

loop_
_geom_torsion_atom_site_label_1
_geom_torsion_atom_site_label_2
_geom_torsion_atom_site_label_3
_geom_torsion_atom_site_label_4
_geom_torsion
_geom_torsion_site_symmetry_1
_geom_torsion_site_symmetry_2
_geom_torsion_site_symmetry_3
_geom_torsion_site_symmetry_4
_geom_torsion_publ_flag
O1 S1 C2 C3 157.40(18) . . . . ?
O1 S1 C2 C4 -25.0(2) . . . . ?
O2 S1 O1 Li1 -37.6(2) . . . . ?
O2 S1 C2 C3 28.8(2) . . . . ?
O2 S1 C2 C4 -153.65(19) . . . . ?
C1 S1 O1 Li1 84.2(2) . . . . ?
C1 S1 C2 C3 -87.9(2) . . . . ?
C1 S1 C2 C4 89.6(2) . . . . ?
C2 S1 O1 Li1 -160.2(2) . . . . ?
Li1 O3 C5 C6 -5.5(12) . . . . ?
Li1 O3 C5 C7 -175(2) . . . . ?
Li1 O3 C5A C6A 4.3(15) . . . . ?
Li1 O3 C5A C7A -171.2(17) . . . . ?
Li1 O3 C5B C6B -175(3) . . . . ?
Li1 O3 C5B C7B -9(3) . . . . ?

_shelx_res_file                  
;
TITL 539_limscc2n2_et2o_acetone_a.res in P-1
    539_limscc2n2_et2o_acetone.res
    created by SHELXL-2019/3 at 13:17:12 on 26-Jan-2024
REM Old TITL 539_LiMsCC2N2_Et2O_Acetone in P1
REM SHELXT solution in P-1: R1 0.143, Rweak 0.012, Alpha 0.055
REM <I/s> 0.000 for 0 systematic absences, Orientation as input
REM Formula found by SHELXT: C6 Li N2 O3 S
CELL 1.54184 6.7137 7.9569 11.1702 98.12 97.915 113.035
ZERR 2 0.0003 0.0003 0.0004 0.003 0.004 0.004
LATT 1
SFAC C H Li N O S
UNIT 14 18 2 4 6 2
ISOR 0.05 0.01 C7B

L.S. 8
PLAN  5
SIZE 0.22 0.2 0.15
TEMP -50
CONF
list 4
MORE -1
BOND $H
fmap 2
ACTA
REM <olex2.extras>
REM <HklSrc "%.\\539_LiMsCC2N2_Et2O_Acetone.hkl">
REM </olex2.extras>

WGHT    0.083100    0.221000
FVAR       1.47606
S1    6    0.422401    0.695302    0.858340    11.00000    0.02358    0.01685 =
         0.02836    0.00974    0.00703    0.01040
O1    5    0.504907    0.867383    0.812928    11.00000    0.02805    0.02447 =
         0.04409    0.01978    0.01294    0.01268
O2    5    0.470900    0.543446    0.805443    11.00000    0.03730    0.02264 =
         0.04044    0.00693    0.01130    0.01838
O3    5    0.730285    0.938197    0.584653    11.00000    0.05880    0.06322 =
         0.03392    0.01256    0.01106    0.03021
N1    4   -0.077428    0.269922    0.824937    11.00000    0.03339    0.02348 =
         0.06215    0.01425    0.01007    0.00949
N2    4   -0.027310    0.853038    0.824515    11.00000    0.02899    0.03101 =
         0.06830    0.02014    0.01097    0.01663
C1    1    0.532609    0.755563    1.017991    11.00000    0.04055    0.02984 =
         0.03197    0.00628   -0.00139    0.01694
AFIX 137
H1A   2    0.692202    0.798668    1.032392    11.00000   -1.50000
H1B   2    0.469914    0.646985    1.053640    11.00000   -1.50000
H1C   2    0.496671    0.854370    1.056252    11.00000   -1.50000
AFIX   0
C2    1    0.140265    0.617169    0.836756    11.00000    0.02274    0.01931 =
         0.03972    0.01179    0.00677    0.00876
C3    1    0.017127    0.427403    0.830508    11.00000    0.02654    0.02614 =
         0.03634    0.01143    0.00750    0.01141
C4    1    0.046630    0.745682    0.831159    11.00000    0.02319    0.02444 =
         0.04026    0.01313    0.00686    0.00837
PART 1
C5    1    0.751328    1.003279    0.490739    10.35000    0.04154    0.05528 =
         0.04078    0.01544    0.00918    0.02979
C6    1    0.848626    1.206803    0.488002    10.35000    0.06281    0.05334 =
         0.05252    0.01963    0.01787    0.02717
AFIX 137
H6A   2    0.911529    1.280398    0.571841    10.35000   -1.50000
H6B   2    0.733631    1.239308    0.449907    10.35000   -1.50000
H6C   2    0.963755    1.232558    0.440486    10.35000   -1.50000
AFIX   0
C7    1    0.636001    0.868765    0.370477    10.35000    0.06590    0.07107 =
         0.04127    0.01539    0.01726    0.04689
AFIX 137
H7A   2    0.744520    0.851103    0.327302    10.35000   -1.50000
H7B   2    0.550248    0.917484    0.320479    10.35000   -1.50000
H7C   2    0.537959    0.749908    0.385154    10.35000   -1.50000
AFIX   0
PART 2
C5A   1    0.602632    0.829897    0.483168    10.35000    0.04658    0.03978 =
         0.03248    0.01034    0.00852    0.03071
C6A   1    0.392369    0.664137    0.473185    10.35000    0.07222    0.04589 =
         0.05534    0.00956    0.00965    0.00386
AFIX 137
H6AA  2    0.399801    0.553858    0.428277    10.35000   -1.50000
H6AB  2    0.270052    0.682738    0.429349    10.35000   -1.50000
H6AC  2    0.369836    0.647480    0.555406    10.35000   -1.50000
AFIX   0
C7A   1    0.676972    0.863747    0.366861    10.35000    0.04272    0.02595 =
         0.04964   -0.00732    0.00712    0.01185
AFIX 137
H7AA  2    0.691234    0.986450    0.355953    10.35000   -1.50000
H7AB  2    0.569302    0.769219    0.297759    10.35000   -1.50000
H7AC  2    0.819201    0.857803    0.370491    10.35000   -1.50000
AFIX   0
PART 3
C5B   1    0.711784    0.832405    0.496153    10.30000    0.07080    0.03759 =
         0.03478    0.00627    0.01179    0.02421
C6B   1    0.682604    0.880025    0.366837    10.30000    0.06789    0.08197 =
         0.02192    0.02679    0.02631    0.05414
AFIX 137
H6BA  2    0.530136    0.860073    0.339008    10.30000   -1.50000
H6BB  2    0.719525    0.800023    0.308588    10.30000   -1.50000
H6BC  2    0.779895    1.009775    0.372000    10.30000   -1.50000
AFIX   0
C7B   1    0.765287    0.667715    0.499982    10.30000    0.13651    0.07992 =
         0.10162    0.02851    0.00214    0.05053
AFIX 137
H7BA  2    0.921672    0.704783    0.501513    10.30000   -1.50000
H7BB  2    0.678513    0.570056    0.427207    10.30000   -1.50000
H7BC  2    0.730446    0.621284    0.573713    10.30000   -1.50000
AFIX   0
PART 0
LI1   3    0.787599    0.985930    0.764999    11.00000    0.02827    0.02467 =
         0.03879    0.01295    0.01034    0.01239
HKLF 4


REM  539_limscc2n2_et2o_acetone_a.res in P-1
REM wR2 = 0.1364, GooF = S = 1.103, Restrained GooF = 1.107 for all data
REM R1 = 0.0530 for 1890 Fo > 4sig(Fo) and 0.0546 for all 1993 data
REM 188 parameters refined using 6 restraints

END

WGHT      0.0831      0.2210

REM Highest difference peak  0.420,  deepest hole -0.698,  1-sigma level  0.124
Q1    1   1.0000  0.5000  0.5000  10.50000  0.05    0.42
Q2    1   0.5509  0.6222  0.5008  11.00000  0.05    0.35
Q3    1   0.6065  0.8994  0.7386  11.00000  0.05    0.31
Q4    1   0.5556  0.5721  0.7299  11.00000  0.05    0.31
Q5    1   0.1595  0.7826  0.7308  11.00000  0.05    0.30
;
_shelx_res_checksum              66453
_olex2_submission_special_instructions 'No special instructions were received'
_oxdiff_exptl_absorpt_empirical_details 
;
Empirical correction (ABSPACK) includes:
- Absorption correction using spherical harmonics
- Frame scaling
;
